# Supplementary material for: Distribution of the genus Platycerus Geoffroy (Coleoptera, Lucanidae) in Italy
Source: Biodivers Data J. 2024 Jun 28;12:e127088. doi: 10.3897/BDJ.12.e127088 (PMC11226855; doi:10.3897/BDJ.12.e127088)
Supplement: Supplementary material 1 — Occurrences of Platyceruscaprea and Platyceruscaraboides in Italy, based on the published material. [file bdj-12-e127088-s001.xlsx]

## Sheet: data
scientificName	family	genus	specificEpithet	scientificNameAuthorship	country	countryCode	stateRegion	county	municipality	locality	locality2_or_code	verbatimElevation	decimalLatitude	decimalLongitude	geodeticDatum	facing	year	month(s)	day(s)	individualCount	sex	lifeStage	recordedBy	labelNotes	collectionID	referenceAndNotes	fullReference	furtherRemarks
Platycerus caprea (De Geer, 1774)	Lucanidae	Platycerus	caprea	(De Geer, 1774)	Italy	IT	Abruzzo	Chieti	Lama dei Peligni	area Cavallone		1100					1947	7		1		adult			Coll. Franciscolo	Franciscolo, 1997. Reported by Bartolozzi and Maggini (2007)	Bartolozzi L., Maggini L., 2007. Insecta Coleoptera Lucanidae. In Ruffo S., Stoch F. (ed.), Checklist and distribution of the Italian fauna. Memorie del Museo civico di Storia naturale di Verona, 2. Serie, Sezione Scienze della Vita, 17 (2006): 191-192
Platycerus caprea (De Geer, 1774)	Lucanidae	Platycerus	caprea	(De Geer, 1774)	Italy	IT	Abruzzo	L'Aquila	-	Fonte Romana, Parco Nazionale della Majella							2010	6	1	1		adult	leg. L. Fiore			Forum Entomologi Italiani, 2023	Forum Entomologi Italiani, 2023. http://www.entomologiitaliani.net/public/forum/phpBB3/
Platycerus caprea (De Geer, 1774)	Lucanidae	Platycerus	caprea	(De Geer, 1774)	Italy	IT	Abruzzo	L'Aquila	-	Monte Marsicano		2242					1913			1		adult	leg. Raffray		Coll. Museo Civico di Storia Naturale di Milano	Dellacasa, 1966	Dellacasa G., 1966. Sulle specie italiane di Platycerus (Coleoptera Lucanidae). Bollettino della Società entomologica italiana, 96 (3-4): 39-45
Platycerus caprea (De Geer, 1774)	Lucanidae	Platycerus	caprea	(De Geer, 1774)	Italy	IT	Abruzzo	L'Aquila	Assergi			850					1988	6		1		adult			Coll. Franciscolo	Franciscolo, 1997. Reported by Bartolozzi and Maggini (2007)	Bartolozzi L., Maggini L., 2007. Insecta Coleoptera Lucanidae. In Ruffo S., Stoch F. (ed.), Checklist and distribution of the Italian fauna. Memorie del Museo civico di Storia naturale di Verona, 2. Serie, Sezione Scienze della Vita, 17 (2006): 191-192
Platycerus caprea (De Geer, 1774)	Lucanidae	Platycerus	caprea	(De Geer, 1774)	Italy	IT	Abruzzo	Teramo	Crognaleto	Gran Sasso			42.5123	13.4735	WGS84		2016			2		adults	leg. F. Parisi	Window flight trap and Emergence trap		Campanaro and Parisi, 2021	Campanaro A., Parisi F., 2021. Open datasets wanted for tracking the insect decline: let’s start from saproxylic beetles. Biodiversity Data Journal, 9: e72741
Platycerus caprea (De Geer, 1774)	Lucanidae	Platycerus	caprea	(De Geer, 1774)	Italy	IT	Aosta Valley	Aosta	Valtournenche	Le Lou		1800					1964	7		1		adult			Coll. Franciscolo	Franciscolo, 1997. Reported by Bartolozzi and Maggini (2007)	Bartolozzi L., Maggini L., 2007. Insecta Coleoptera Lucanidae. In Ruffo S., Stoch F. (ed.), Checklist and distribution of the Italian fauna. Memorie del Museo civico di Storia naturale di Verona, 2. Serie, Sezione Scienze della Vita, 17 (2006): 191-192
Platycerus caprea (De Geer, 1774)	Lucanidae	Platycerus	caprea	(De Geer, 1774)	Italy	IT	Apulia	Foggia	Roseto Valfortore			700					1988	6		1		adult			Coll. Franciscolo	Franciscolo, 1997. Reported by Bartolozzi and Maggini (2007)	Bartolozzi L., Maggini L., 2007. Insecta Coleoptera Lucanidae. In Ruffo S., Stoch F. (ed.), Checklist and distribution of the Italian fauna. Memorie del Museo civico di Storia naturale di Verona, 2. Serie, Sezione Scienze della Vita, 17 (2006): 191-192
Platycerus caprea (De Geer, 1774)	Lucanidae	Platycerus	caprea	(De Geer, 1774)	Italy	IT	Basilicata	-	-	Piani del Pollino							1951	6		1		adult	leg. Ruffo		Coll. Museo Civico di Storia Naturale di Verona	Ballerio et al., 2014	Ballerio A., Rey A., Uliana M., Rastelli M., Rastelli S., Romano M., Colacurcio L., 2014. Coleotteri Scarabeoidei d’Italia. DVD. [accessed 2023 July 10]. http://www.societaentomologicaitaliana.it/Coleotteri%20Scarabe oidea%20d%27Italia%202014/scarabeidi/home.htm
Platycerus caprea (De Geer, 1774)	Lucanidae	Platycerus	caprea	(De Geer, 1774)	Italy	IT	Basilicata	Potenza	-	Central Lucan Apennines							abt. 2020			1		adult				Angelini, 2020	Angelini F., 2020. Contribution to the knowledge of beetles (Insecta Coleoptera) of some protected areas of Apulia, Basilicata and Calabria (Italy). Biodiversity Journal, 11 (1): 85–254
Platycerus caprea (De Geer, 1774)	Lucanidae	Platycerus	caprea	(De Geer, 1774)	Italy	IT	Basilicata	Potenza	-	Monte Sirino		1750					1961	6		1		adult				Franciscolo, 1997. Reported by Bartolozzi and Maggini (2007)	Bartolozzi L., Maggini L., 2007. Insecta Coleoptera Lucanidae. In Ruffo S., Stoch F. (ed.), Checklist and distribution of the Italian fauna. Memorie del Museo civico di Storia naturale di Verona, 2. Serie, Sezione Scienze della Vita, 17 (2006): 191-192
Platycerus caprea (De Geer, 1774)	Lucanidae	Platycerus	caprea	(De Geer, 1774)	Italy	IT	Basilicata	Potenza	-	Monte Vulture		980					1988	6		1		adult			Coll. Franciscolo	Franciscolo, 1997. Reported by Bartolozzi and Maggini (2007)	Bartolozzi L., Maggini L., 2007. Insecta Coleoptera Lucanidae. In Ruffo S., Stoch F. (ed.), Checklist and distribution of the Italian fauna. Memorie del Museo civico di Storia naturale di Verona, 2. Serie, Sezione Scienze della Vita, 17 (2006): 191-192
Platycerus caprea (De Geer, 1774)	Lucanidae	Platycerus	caprea	(De Geer, 1774)	Italy	IT	Basilicata	Potenza	-	Mount Vulture-Monticchio Lakes							abt. 2020			1		adult				Angelini, 2020	Angelini F., 2020. Contribution to the knowledge of beetles (Insecta Coleoptera) of some protected areas of Apulia, Basilicata and Calabria (Italy). Biodiversity Journal, 11 (1): 85–254
Platycerus caprea (De Geer, 1774)	Lucanidae	Platycerus	caprea	(De Geer, 1774)	Italy	IT	Basilicata	Potenza	-	Serra del Prete							1953			1		adult				Mikšić, 1959. Reported by Bartolozzi and Maggini (2007)	Mikšić R., 1959. Beitrag zur Kenntnis der Lamellicornen-Fauna der Apenninen. Ricerche zoologiche sul massiccio del Pollino. Annali dell’Istituto e Museo di Zoologia dell’Università di Napoli, 11(8): 1-24
Platycerus caprea (De Geer, 1774)	Lucanidae	Platycerus	caprea	(De Geer, 1774)	Italy	IT	Basilicata	Potenza	San Severino Lucano			1350					1990			1		adult		Forest of Fagus	Coll. Museo "E. Caffi", Bergamo	Bartolozzi and Maggini, 2007	Bartolozzi L., Maggini L., 2007. Insecta Coleoptera Lucanidae. In Ruffo S., Stoch F. (ed.), Checklist and distribution of the Italian fauna. Memorie del Museo civico di Storia naturale di Verona, 2. Serie, Sezione Scienze della Vita, 17 (2006): 191-192
Platycerus caprea (De Geer, 1774)	Lucanidae	Platycerus	caprea	(De Geer, 1774)	Italy	IT	Calabria	-	-	Monte Pollino		2271					1933	7	11	1	male	adult	leg. Schatzmayr-Koch		Coll. Museo Civico di Storia Naturale di Milano	Dellacasa, 1966	Dellacasa G., 1966. Sulle specie italiane di Platycerus (Coleoptera Lucanidae). Bollettino della Società entomologica italiana, 96 (3-4): 39-45
Platycerus caprea (De Geer, 1774)	Lucanidae	Platycerus	caprea	(De Geer, 1774)	Italy	IT	Calabria	-	-	Parco La Sila							from 2010			1		adult				Mazzei et al., 2018	Mazzei A., Bonacci T., Horák J., Brandmayr P., 2018. The role of topography, stand and habitat features for management and biodiversity of a prominent forest hotspot of the Mediterranean Basin: Saproxylic beetles as possible indicators. Forest Ecology and Management, 410: 66-75
Platycerus caprea (De Geer, 1774)	Lucanidae	Platycerus	caprea	(De Geer, 1774)	Italy	IT	Calabria	Cosenza	-	Monte Paleparto		1200					1961	6		1		adult			Coll. Franciscolo	Franciscolo, 1997. Reported by Bartolozzi and Maggini (2007)	Bartolozzi L., Maggini L., 2007. Insecta Coleoptera Lucanidae. In Ruffo S., Stoch F. (ed.), Checklist and distribution of the Italian fauna. Memorie del Museo civico di Storia naturale di Verona, 2. Serie, Sezione Scienze della Vita, 17 (2006): 191-192
Platycerus caprea (De Geer, 1774)	Lucanidae	Platycerus	caprea	(De Geer, 1774)	Italy	IT	Calabria	Cosenza, Catanzaro and Crotone provinces	-	Sila Plateau							abt. 2020			1		adult				Angelini, 2020	Angelini F., 2020. Contribution to the knowledge of beetles (Insecta Coleoptera) of some protected areas of Apulia, Basilicata and Calabria (Italy). Biodiversity Journal, 11 (1): 85–254
Platycerus caprea (De Geer, 1774)	Lucanidae	Platycerus	caprea	(De Geer, 1774)	Italy	IT	Calabria	Reggio Calabria	Gambarie								2010	7	9	1	male	adult	leg. M. Coco			Forum Entomologi Italiani, 2023	Forum Entomologi Italiani, 2023. http://www.entomologiitaliani.net/public/forum/phpBB3/
Platycerus caprea (De Geer, 1774)	Lucanidae	Platycerus	caprea	(De Geer, 1774)	Italy	IT	Campania	Avellino	-	Monte Terminio		1400					1958	7	21	1		adult			Coll. Franciscolo	Franciscolo, 1997. Reported by Bartolozzi and Maggini (2007)	Bartolozzi L., Maggini L., 2007. Insecta Coleoptera Lucanidae. In Ruffo S., Stoch F. (ed.), Checklist and distribution of the Italian fauna. Memorie del Museo civico di Storia naturale di Verona, 2. Serie, Sezione Scienze della Vita, 17 (2006): 191-192
Platycerus caprea (De Geer, 1774)	Lucanidae	Platycerus	caprea	(De Geer, 1774)	Italy	IT	Campania	Avellino	-	Verteglia							1996	5	19	1	male	adult		det. C. Pignataro	Coll. Museo Naturalistico di Corleto Monforte	Pignataro and Vicidomini, 2007	Pignataro C., Vicidomini S., 2007. Lucanidae e Brentidae (Coleoptera) presenti nelle collezioni entomologiche del Museo Naturalistico di Corleto Monforte (SA): reperti della Campania. XXI Congresso Nazionale Italiano di Entomologia, Campobasso 11-16 June 2007, Poster.
Platycerus caprea (De Geer, 1774)	Lucanidae	Platycerus	caprea	(De Geer, 1774)	Italy	IT	Campania	Salerno	Vallo della Lucania	Monte Scuro		380					1921	6	25	1	male	adult	leg. F. Solari		Coll. Museo Civico di Storia Naturale di Milano, ex. Coll. Bucciarelli	Dellacasa, 1966	Dellacasa G., 1966. Sulle specie italiane di Platycerus (Coleoptera Lucanidae). Bollettino della Società entomologica italiana, 96 (3-4): 39-45
Platycerus caprea (De Geer, 1774)	Lucanidae	Platycerus	caprea	(De Geer, 1774)	Italy	IT	Emilia Romagna	Bologna	Porretta Terme								1964	6		1		adult			Coll. Franciscolo	Franciscolo, 1997. Reported by Bartolozzi and Maggini (2007)	Bartolozzi L., Maggini L., 2007. Insecta Coleoptera Lucanidae. In Ruffo S., Stoch F. (ed.), Checklist and distribution of the Italian fauna. Memorie del Museo civico di Storia naturale di Verona, 2. Serie, Sezione Scienze della Vita, 17 (2006): 191-192
Platycerus caprea (De Geer, 1774)	Lucanidae	Platycerus	caprea	(De Geer, 1774)	Italy	IT	Emilia Romagna	Forlì-Cesena	-	Passo la Calla		1000					1991	6	23	1		adult	leg. L. Melloni		Coll. L. Melloni	Melloni and Landi, 1997. Reported by Bartolozzi and Maggini (2007)	Melloni L., Landi E., 1997. Nuovi dati corologici sui coleotteri Lucanoidea e Scarabaeoidea saprocoprofagi della Romagna (Insecta, Coleoptera). Quaderno di Studi e Notizie di Storia Naturale della Romagna, 7: 23-37
Platycerus caprea (De Geer, 1774)	Lucanidae	Platycerus	caprea	(De Geer, 1774)	Italy	IT	Emilia Romagna	Forlì-Cesena	Cesena	San Vittore		150					1968			1		adult			Coll. Contarini, Bagnacavallo (RA)	Bartolozzi and Maggini, 2007	Bartolozzi L., Maggini L., 2007. Insecta Coleoptera Lucanidae. In Ruffo S., Stoch F. (ed.), Checklist and distribution of the Italian fauna. Memorie del Museo civico di Storia naturale di Verona, 2. Serie, Sezione Scienze della Vita, 17 (2006): 191-192
Platycerus caprea (De Geer, 1774)	Lucanidae	Platycerus	caprea	(De Geer, 1774)	Italy	IT	Emilia Romagna	Forlì-Cesena	Corniolo								2013			1		adult		"Primo settore del Parco posto sul versante romagnolo, in territorio di Corniolo, individuabile grossomodo entro il quadrilatero formato dalle località: S. Paolo in Alpe, Faggione della sbarra, Fosso di Campo alla Sega e Campominacci"		Contarini and Mingazzini, 2013	Contarini E., Mingazzini A., 2013. Nuovi dati sulla biologia e sulla diffusione dei Coleotteri xilofagi sull’alto Appennino tosco-romagnolo (Insecta: Coleoptera: Lucanidae, Buprestidae, Cerambycidae). Quaderno di Studi e Notizie di Storia Naturale della Romagna, 38: 33-48
Platycerus caprea (De Geer, 1774)	Lucanidae	Platycerus	caprea	(De Geer, 1774)	Italy	IT	Emilia Romagna	Parma	Corniglio	Guadine	Lago di Guadine	1362	44.3974	10.0188	WGS84		2008	5	23 and 24	2		adults	leg. G. Nardi & M. Bardiani			Nardi et al., 2009	Nardi G., Cornacchia P., Canepari C., Colonnelli E., Liberti G., Mascagni A., Piattella E., Rocchi S., Zoia S., 2009. Note sui Coleotteri delle Riserve Naturali “Agoraie di Sopra e Moggetto” (Liguria, Genova) e “Guadine Pradaccio” (Emilia-Romagna, Parma) (Coleoptera). Bollettino dell’Associazione Romana di Entomologia, 64 (1-4) (2009): 183-280
Platycerus caprea (De Geer, 1774)	Lucanidae	Platycerus	caprea	(De Geer, 1774)	Italy	IT	Emilia Romagna	Parma	Corniglio	Riserva Guadine	Torbiera Roccabiasca	1440	44.3932	10.0219	WGS84		2008	5	24	1		adult	leg. G. Nardi & M. Bardiani			Nardi et al., 2009	Nardi G., Cornacchia P., Canepari C., Colonnelli E., Liberti G., Mascagni A., Piattella E., Rocchi S., Zoia S., 2009. Note sui Coleotteri delle Riserve Naturali “Agoraie di Sopra e Moggetto” (Liguria, Genova) e “Guadine Pradaccio” (Emilia-Romagna, Parma) (Coleoptera). Bollettino dell’Associazione Romana di Entomologia, 64 (1-4) (2009): 183-280
Platycerus caprea (De Geer, 1774)	Lucanidae	Platycerus	caprea	(De Geer, 1774)	Italy	IT	Friuli-Venezia Giulia	Pordenone	-	Torrente Cimoliana		1250					1993			1		adult			Coll. Pezzi, Villanova (RA)	Bartolozzi and Maggini, 2007	Bartolozzi L., Maggini L., 2007. Insecta Coleoptera Lucanidae. In Ruffo S., Stoch F. (ed.), Checklist and distribution of the Italian fauna. Memorie del Museo civico di Storia naturale di Verona, 2. Serie, Sezione Scienze della Vita, 17 (2006): 191-192	Bartolozzi and Maggini (2007) report this datum as Veneto (Padua), instead
Platycerus caprea (De Geer, 1774)	Lucanidae	Platycerus	caprea	(De Geer, 1774)	Italy	IT	Friuli-Venezia Giulia	Pordenone	Cimolais								1968	6		1		adult				Franciscolo, 1997. Reported by Bartolozzi and Maggini (2007)	Bartolozzi L., Maggini L., 2007. Insecta Coleoptera Lucanidae. In Ruffo S., Stoch F. (ed.), Checklist and distribution of the Italian fauna. Memorie del Museo civico di Storia naturale di Verona, 2. Serie, Sezione Scienze della Vita, 17 (2006): 191-192
Platycerus caprea (De Geer, 1774)	Lucanidae	Platycerus	caprea	(De Geer, 1774)	Italy	IT	Friuli-Venezia Giulia	Trieste	Duino	Carso Triestino, Monte Spaccato		400					1977	5		1		adult			Coll. Franciscolo	Franciscolo, 1997. Reported by Bartolozzi and Maggini (2007)	Bartolozzi L., Maggini L., 2007. Insecta Coleoptera Lucanidae. In Ruffo S., Stoch F. (ed.), Checklist and distribution of the Italian fauna. Memorie del Museo civico di Storia naturale di Verona, 2. Serie, Sezione Scienze della Vita, 17 (2006): 191-192
Platycerus caprea (De Geer, 1774)	Lucanidae	Platycerus	caprea	(De Geer, 1774)	Italy	IT	Friuli-Venezia Giulia	Trieste	Trieste								1983	10	30	4	males	adults				Ohtsuki and Kazanawa, 1990. Reported by Franciscolo (1997)	Ohtsuki M., Kazanawa I., 1990. A revision of a Platycerus fossil (Coleoptera: Lucanidae) from the Late Pleistocene Nojiri-ko Formation. Bulletin of the Osaka Museum of Natural the History, 44: 23-28
Platycerus caprea (De Geer, 1774)	Lucanidae	Platycerus	caprea	(De Geer, 1774)	Italy	IT	Friuli-Venezia Giulia	Udine	-	lôf di Montasio		950					1967	6		1		adult				Franciscolo, 1997. Reported by Bartolozzi and Maggini (2007)	Bartolozzi L., Maggini L., 2007. Insecta Coleoptera Lucanidae. In Ruffo S., Stoch F. (ed.), Checklist and distribution of the Italian fauna. Memorie del Museo civico di Storia naturale di Verona, 2. Serie, Sezione Scienze della Vita, 17 (2006): 191-192
Platycerus caprea (De Geer, 1774)	Lucanidae	Platycerus	caprea	(De Geer, 1774)	Italy	IT	Friuli-Venezia Giulia	Udine	-	Passo di Pramollo		1400					1981			1		adult			Coll. L. Melloni	Bartolozzi and Maggini, 2007	Bartolozzi L., Maggini L., 2007. Insecta Coleoptera Lucanidae. In Ruffo S., Stoch F. (ed.), Checklist and distribution of the Italian fauna. Memorie del Museo civico di Storia naturale di Verona, 2. Serie, Sezione Scienze della Vita, 17 (2006): 191-192
Platycerus caprea (De Geer, 1774)	Lucanidae	Platycerus	caprea	(De Geer, 1774)	Italy	IT	Friuli-Venezia Giulia	Udine	Forni di Sopra			1200					1977	7		1		adult				Franciscolo, 1997. Reported by Bartolozzi and Maggini (2007)	Bartolozzi L., Maggini L., 2007. Insecta Coleoptera Lucanidae. In Ruffo S., Stoch F. (ed.), Checklist and distribution of the Italian fauna. Memorie del Museo civico di Storia naturale di Verona, 2. Serie, Sezione Scienze della Vita, 17 (2006): 191-192
Platycerus caprea (De Geer, 1774)	Lucanidae	Platycerus	caprea	(De Geer, 1774)	Italy	IT	Friuli-Venezia Giulia	Udine	Fusine in Valromana			1000					1963	7		1		adult				Franciscolo, 1997. Reported by Bartolozzi and Maggini (2007)	Bartolozzi L., Maggini L., 2007. Insecta Coleoptera Lucanidae. In Ruffo S., Stoch F. (ed.), Checklist and distribution of the Italian fauna. Memorie del Museo civico di Storia naturale di Verona, 2. Serie, Sezione Scienze della Vita, 17 (2006): 191-192
Platycerus caprea (De Geer, 1774)	Lucanidae	Platycerus	caprea	(De Geer, 1774)	Italy	IT	Friuli-Venezia Giulia	Udine	Musi								1982	4	27	2	1 male, 1 female	adults				Ohtsuki and Kazanawa, 1990. Reported by Franciscolo (1997)	Ohtsuki M., Kazanawa I., 1990. A revision of a Platycerus fossil (Coleoptera: Lucanidae) from the Late Pleistocene Nojiri-ko Formation. Bulletin of the Osaka Museum of Natural the History, 44: 23-28
Platycerus caprea (De Geer, 1774)	Lucanidae	Platycerus	caprea	(De Geer, 1774)	Italy	IT	Friuli-Venezia Giulia	Udine	Udine								1990			1		adult				Franciscolo, 1997. Reported by Bartolozzi and Maggini (2007)	Bartolozzi L., Maggini L., 2007. Insecta Coleoptera Lucanidae. In Ruffo S., Stoch F. (ed.), Checklist and distribution of the Italian fauna. Memorie del Museo civico di Storia naturale di Verona, 2. Serie, Sezione Scienze della Vita, 17 (2006): 191-192
Platycerus caprea (De Geer, 1774)	Lucanidae	Platycerus	caprea	(De Geer, 1774)	Italy	IT	Lazio	Frosinone	Filettino	Monte Viglio		1800					1984	6	20	1		adult	leg. M. Gigli			Forum Entomologi Italiani, 2023	Forum Entomologi Italiani, 2023. http://www.entomologiitaliani.net/public/forum/phpBB3/
Platycerus caprea (De Geer, 1774)	Lucanidae	Platycerus	caprea	(De Geer, 1774)	Italy	IT	Lazio	Frosinone	Filettino								2013	6	8	2	1 male, 1 female	adults	leg. L. Percoco			Forum Entomologi Italiani, 2023	Forum Entomologi Italiani, 2023. http://www.entomologiitaliani.net/public/forum/phpBB3/
Platycerus caprea (De Geer, 1774)	Lucanidae	Platycerus	caprea	(De Geer, 1774)	Italy	IT	Lazio	Frosinone	Filettino			1062					1909	7	16	2	females	adults	leg. Dodero		Coll. Dodero	Dellacasa, 1966	Dellacasa G., 1966. Sulle specie italiane di Platycerus (Coleoptera Lucanidae). Bollettino della Società entomologica italiana, 96 (3-4): 39-45
Platycerus caprea (De Geer, 1774)	Lucanidae	Platycerus	caprea	(De Geer, 1774)	Italy	IT	Lazio	Rieti	Borgorose			700					1944	6		1		adult				Franciscolo, 1997. Reported by Bartolozzi and Maggini (2007)	Bartolozzi L., Maggini L., 2007. Insecta Coleoptera Lucanidae. In Ruffo S., Stoch F. (ed.), Checklist and distribution of the Italian fauna. Memorie del Museo civico di Storia naturale di Verona, 2. Serie, Sezione Scienze della Vita, 17 (2006): 191-192
Platycerus caprea (De Geer, 1774)	Lucanidae	Platycerus	caprea	(De Geer, 1774)	Italy	IT	Liguria	Genoa	-	Monte Antola		1597					1939	6		2	males	adults	leg. Mancini		Coll. Dellacasa	Dellacasa, 1966	Dellacasa G., 1966. Sulle specie italiane di Platycerus (Coleoptera Lucanidae). Bollettino della Società entomologica italiana, 96 (3-4): 39-45
Platycerus caprea (De Geer, 1774)	Lucanidae	Platycerus	caprea	(De Geer, 1774)	Italy	IT	Liguria	Genoa	-	Monte Penna							1965	6	18	1	male	adult	leg. Dellacasa		Coll. Dellacasa	Dellacasa, 1966	Dellacasa G., 1966. Sulle specie italiane di Platycerus (Coleoptera Lucanidae). Bollettino della Società entomologica italiana, 96 (3-4): 39-45	Erroneously reported as 1783 m a.s.l.; other data for the same place in 1905 and 1937
Platycerus caprea (De Geer, 1774)	Lucanidae	Platycerus	caprea	(De Geer, 1774)	Italy	IT	Liguria	La Spezia	Scrutabò			661					1962	9	17	1	male	adult	leg. Dellacasa		Coll. Dellacasa	Dellacasa, 1966	Dellacasa G., 1966. Sulle specie italiane di Platycerus (Coleoptera Lucanidae). Bollettino della Società entomologica italiana, 96 (3-4): 39-45
Platycerus caprea (De Geer, 1774)	Lucanidae	Platycerus	caprea	(De Geer, 1774)	Italy	IT	Liguria	Savona	-	Colle di Melogno		1100					1951	5		1		adult			Coll. Franciscolo	Franciscolo, 1997. Reported by Bartolozzi and Maggini (2007)	Bartolozzi L., Maggini L., 2007. Insecta Coleoptera Lucanidae. In Ruffo S., Stoch F. (ed.), Checklist and distribution of the Italian fauna. Memorie del Museo civico di Storia naturale di Verona, 2. Serie, Sezione Scienze della Vita, 17 (2006): 191-192
Platycerus caprea (De Geer, 1774)	Lucanidae	Platycerus	caprea	(De Geer, 1774)	Italy	IT	Liguria	Savona	-	Monte San Giorgio	Rocca Adelasia	700					1980	7		1		adult			Coll. Franciscolo	Franciscolo, 1997. Reported by Bartolozzi and Maggini (2007)	Bartolozzi L., Maggini L., 2007. Insecta Coleoptera Lucanidae. In Ruffo S., Stoch F. (ed.), Checklist and distribution of the Italian fauna. Memorie del Museo civico di Storia naturale di Verona, 2. Serie, Sezione Scienze della Vita, 17 (2006): 191-192
Platycerus caprea (De Geer, 1774)	Lucanidae	Platycerus	caprea	(De Geer, 1774)	Italy	IT	Liguria	Savona	-	Monte Settepani		1300					1951	5		1		adult			Coll. Franciscolo	Franciscolo, 1997. Reported by Bartolozzi and Maggini (2007)	Bartolozzi L., Maggini L., 2007. Insecta Coleoptera Lucanidae. In Ruffo S., Stoch F. (ed.), Checklist and distribution of the Italian fauna. Memorie del Museo civico di Storia naturale di Verona, 2. Serie, Sezione Scienze della Vita, 17 (2006): 191-192
Platycerus caprea (De Geer, 1774)	Lucanidae	Platycerus	caprea	(De Geer, 1774)	Italy	IT	Lombardy	Bergamo	Bondione			874					1928	5	27	1	male	adult	leg. Boldori		Coll. Dodero	Dellacasa, 1966	Dellacasa G., 1966. Sulle specie italiane di Platycerus (Coleoptera Lucanidae). Bollettino della Società entomologica italiana, 96 (3-4): 39-45
Platycerus caprea (De Geer, 1774)	Lucanidae	Platycerus	caprea	(De Geer, 1774)	Italy	IT	Lombardy	Bergamo	Roncobello			1116	45.9522	9.7485	WGS84	N	2018	12	30	2		larvae	leg. D. Scaccini	With Muscidae (predator)		Scaccini, 2020	Scaccini D., 2020. Records of Asilidae and Muscidae (Diptera) as predators of Platycerus caraboides and Platycerus caprea (Coleoptera Lucanidae) larvae in deadwood in northern Italy. Redia. 103:19–24. doi:10.19263/ REDIA-103.20.04.
Platycerus caprea (De Geer, 1774)	Lucanidae	Platycerus	caprea	(De Geer, 1774)	Italy	IT	Lombardy	Bergamo	Zambla Alta	Col di Zambla		1200					1969			1		adult			Coll. L. Melloni	Bartolozzi and Maggini, 2007	Bartolozzi L., Maggini L., 2007. Insecta Coleoptera Lucanidae. In Ruffo S., Stoch F. (ed.), Checklist and distribution of the Italian fauna. Memorie del Museo civico di Storia naturale di Verona, 2. Serie, Sezione Scienze della Vita, 17 (2006): 191-192
Platycerus caprea (De Geer, 1774)	Lucanidae	Platycerus	caprea	(De Geer, 1774)	Italy	IT	Lombardy	Bergamo	Zambla Alta								1969			1		adult			Coll. Leo, Cagliari	Bartolozzi and Maggini, 2007	Bartolozzi L., Maggini L., 2007. Insecta Coleoptera Lucanidae. In Ruffo S., Stoch F. (ed.), Checklist and distribution of the Italian fauna. Memorie del Museo civico di Storia naturale di Verona, 2. Serie, Sezione Scienze della Vita, 17 (2006): 191-192
Platycerus caprea (De Geer, 1774)	Lucanidae	Platycerus	caprea	(De Geer, 1774)	Italy	IT	Lombardy	Brescia	-	Monte Pizzoccolo		1450					2011	6	22	1	male	adult	leg. A. Petrioli			Forum Entomologi Italiani, 2023	Forum Entomologi Italiani, 2023. http://www.entomologiitaliani.net/public/forum/phpBB3/
Platycerus caprea (De Geer, 1774)	Lucanidae	Platycerus	caprea	(De Geer, 1774)	Italy	IT	Lombardy	Brescia	-	Parco dell'Adamello		1300					1948			1		adult			Coll. Museo Trento	Bartolozzi and Maggini, 2007	Bartolozzi L., Maggini L., 2007. Insecta Coleoptera Lucanidae. In Ruffo S., Stoch F. (ed.), Checklist and distribution of the Italian fauna. Memorie del Museo civico di Storia naturale di Verona, 2. Serie, Sezione Scienze della Vita, 17 (2006): 191-192
Platycerus caprea (De Geer, 1774)	Lucanidae	Platycerus	caprea	(De Geer, 1774)	Italy	IT	Lombardy	Brescia	Esine			283					1949	5		1	male	adult	leg. G. Loro		Coll. Museo Civico di Storia Naturale di Milano	Dellacasa, 1966	Dellacasa G., 1966. Sulle specie italiane di Platycerus (Coleoptera Lucanidae). Bollettino della Società entomologica italiana, 96 (3-4): 39-45
Platycerus caprea (De Geer, 1774)	Lucanidae	Platycerus	caprea	(De Geer, 1774)	Italy	IT	Lombardy	Brescia	Idro	Lago d'Idro	Passo Baremone	1500					1998			1		adult			Coll. Petruzziello, Remedello (BS)	Bartolozzi and Maggini, 2007	Bartolozzi L., Maggini L., 2007. Insecta Coleoptera Lucanidae. In Ruffo S., Stoch F. (ed.), Checklist and distribution of the Italian fauna. Memorie del Museo civico di Storia naturale di Verona, 2. Serie, Sezione Scienze della Vita, 17 (2006): 191-192
Platycerus caprea (De Geer, 1774)	Lucanidae	Platycerus	caprea	(De Geer, 1774)	Italy	IT	Lombardy	Brescia	Idro								1998			1		adult			Coll. Petruzziello, Remedello (BS)	Bartolozzi and Maggini, 2007	Bartolozzi L., Maggini L., 2007. Insecta Coleoptera Lucanidae. In Ruffo S., Stoch F. (ed.), Checklist and distribution of the Italian fauna. Memorie del Museo civico di Storia naturale di Verona, 2. Serie, Sezione Scienze della Vita, 17 (2006): 191-192
Platycerus caprea (De Geer, 1774)	Lucanidae	Platycerus	caprea	(De Geer, 1774)	Italy	IT	Lombardy	Como	-	Monte Bisbino							1938			1		adult				Franciscolo, 1997. Reported by Bartolozzi and Maggini (2007)	Bartolozzi L., Maggini L., 2007. Insecta Coleoptera Lucanidae. In Ruffo S., Stoch F. (ed.), Checklist and distribution of the Italian fauna. Memorie del Museo civico di Storia naturale di Verona, 2. Serie, Sezione Scienze della Vita, 17 (2006): 191-192
Platycerus caprea (De Geer, 1774)	Lucanidae	Platycerus	caprea	(De Geer, 1774)	Italy	IT	Lombardy	Como	-	Monte Generoso							1939	6	8	1		adult			Coll. Bari, Coll. Museo "G. Doria", cf. Franciscolo	Franciscolo, 1997. Reported by Bartolozzi and Maggini (2007)	Bartolozzi L., Maggini L., 2007. Insecta Coleoptera Lucanidae. In Ruffo S., Stoch F. (ed.), Checklist and distribution of the Italian fauna. Memorie del Museo civico di Storia naturale di Verona, 2. Serie, Sezione Scienze della Vita, 17 (2006): 191-192
Platycerus caprea (De Geer, 1774)	Lucanidae	Platycerus	caprea	(De Geer, 1774)	Italy	IT	Lombardy	Como	-			1800	45.973	9.01914	WGS84		1976	4	18	1		adult				GBIF, 2023	GBIF, 2023. https://www.gbif.org/species/5743105
Platycerus caprea (De Geer, 1774)	Lucanidae	Platycerus	caprea	(De Geer, 1774)	Italy	IT	Lombardy	Lecco	-	Grignetta		1400					2013	6	30	1	male	adult	photo by "gabrielemotta"			Forum Natura Mediterraneo, 2023	Forum Natura Mediterraneo, 2023. https://www.naturamediterraneo.com/forum/forum.asp?FORUM_ID=106
Platycerus caprea (De Geer, 1774)	Lucanidae	Platycerus	caprea	(De Geer, 1774)	Italy	IT	Lombardy	Lecco	Moggio								1965			1		adult			Coll. Aliquò, Catania	Bartolozzi and Maggini, 2007	Bartolozzi L., Maggini L., 2007. Insecta Coleoptera Lucanidae. In Ruffo S., Stoch F. (ed.), Checklist and distribution of the Italian fauna. Memorie del Museo civico di Storia naturale di Verona, 2. Serie, Sezione Scienze della Vita, 17 (2006): 191-192
Platycerus caprea (De Geer, 1774)	Lucanidae	Platycerus	caprea	(De Geer, 1774)	Italy	IT	Lombardy	Pavia	-	Monte Lesima		1300					1947	6	1	1		adult			Coll. Bari, Coll. Museo "G. Doria", cf. Franciscolo	Franciscolo, 1997. Reported by Bartolozzi and Maggini (2007)	Bartolozzi L., Maggini L., 2007. Insecta Coleoptera Lucanidae. In Ruffo S., Stoch F. (ed.), Checklist and distribution of the Italian fauna. Memorie del Museo civico di Storia naturale di Verona, 2. Serie, Sezione Scienze della Vita, 17 (2006): 191-192
Platycerus caprea (De Geer, 1774)	Lucanidae	Platycerus	caprea	(De Geer, 1774)	Italy	IT	Lombardy	Pavia	Brallo di Pregola	Oltrepò Pavese, close to Monte Lesima, Brallo di Pregola, close to the border Lombardy-Emilia-Romagna		1146	44.7572	9.2871	WGS84	S/W	2015	7	30	1		larva	leg. D. Scaccini			Scaccini, 2018	Scaccini D., 2018. Updated distribution of the species of the genus Platycerus Geoffroy, 1762 in Piacenza province and surroundings (northern Italy), with new records of host trees (Coleoptera: Lucanidae). Onychium, 14: 135-144
Platycerus caprea (De Geer, 1774)	Lucanidae	Platycerus	caprea	(De Geer, 1774)	Italy	IT	Lombardy	Pavia	Brallo di Pregola	Oltrepò Pavese, close to Monte Lesima, Brallo di Pregola, surroundings		1080	44.7549	9.28378	WGS84	S/W	2015	7	30	1		larva	leg. D. Scaccini			Scaccini, 2018	Scaccini D., 2018. Updated distribution of the species of the genus Platycerus Geoffroy, 1762 in Piacenza province and surroundings (northern Italy), with new records of host trees (Coleoptera: Lucanidae). Onychium, 14: 135-144
Platycerus caprea (De Geer, 1774)	Lucanidae	Platycerus	caprea	(De Geer, 1774)	Italy	IT	Lombardy	Pavia	Brallo di Pregola	Oltrepò Pavese, close to Monte Lesima, Brallo di Pregola, surroundings		1072	44.7546	9.28358	WGS84	S/W	2014	10	23	3		larvae	leg. D. Scaccini			Scaccini, 2018	Scaccini D., 2018. Updated distribution of the species of the genus Platycerus Geoffroy, 1762 in Piacenza province and surroundings (northern Italy), with new records of host trees (Coleoptera: Lucanidae). Onychium, 14: 135-144
Platycerus caprea (De Geer, 1774)	Lucanidae	Platycerus	caprea	(De Geer, 1774)	Italy	IT	Lombardy	Pavia	Brallo di Pregola	Oltrepò Pavese, close to Monte Lesima, Brallo di Pregola, surroundings		1083	44.7557	9.28347	WGS84	S/W	2014	10	23	3		larvae	leg. D. Scaccini			Scaccini, 2018	Scaccini D., 2018. Updated distribution of the species of the genus Platycerus Geoffroy, 1762 in Piacenza province and surroundings (northern Italy), with new records of host trees (Coleoptera: Lucanidae). Onychium, 14: 135-144
Platycerus caprea (De Geer, 1774)	Lucanidae	Platycerus	caprea	(De Geer, 1774)	Italy	IT	Lombardy	Pavia	Brallo di Pregola			1072	44.7546	9.28358	WGS84	S/W	2014	10	23	3		larvae	leg. D. Scaccini			Scaccini, 2018	Scaccini D., 2018. Updated distribution of the species of the genus Platycerus Geoffroy, 1762 in Piacenza province and surroundings (northern Italy), with new records of host trees (Coleoptera: Lucanidae). Onychium, 14: 135-144
Platycerus caprea (De Geer, 1774)	Lucanidae	Platycerus	caprea	(De Geer, 1774)	Italy	IT	Lombardy	Pavia	Brallo di Pregola			1083	44.7557	9.28347	WGS84	S/W	2014	10	23	3		larvae	leg. D. Scaccini			Scaccini, 2018	Scaccini D., 2018. Updated distribution of the species of the genus Platycerus Geoffroy, 1762 in Piacenza province and surroundings (northern Italy), with new records of host trees (Coleoptera: Lucanidae). Onychium, 14: 135-144
Platycerus caprea (De Geer, 1774)	Lucanidae	Platycerus	caprea	(De Geer, 1774)	Italy	IT	Lombardy	Pavia	Brallo di Pregola			1080	44.7549	9.28378	WGS84	S/W	2015	8	30	1		larva	leg. D. Scaccini			Scaccini, 2018	Scaccini D., 2018. Updated distribution of the species of the genus Platycerus Geoffroy, 1762 in Piacenza province and surroundings (northern Italy), with new records of host trees (Coleoptera: Lucanidae). Onychium, 14: 135-144
Platycerus caprea (De Geer, 1774)	Lucanidae	Platycerus	caprea	(De Geer, 1774)	Italy	IT	Lombardy	Pavia	Brallo di Pregola			1146	44.7572	9.2871	WGS84	S/W	2015	8	30	1		larva	leg. D. Scaccini			Scaccini, 2018	Scaccini D., 2018. Updated distribution of the species of the genus Platycerus Geoffroy, 1762 in Piacenza province and surroundings (northern Italy), with new records of host trees (Coleoptera: Lucanidae). Onychium, 14: 135-144
Platycerus caprea (De Geer, 1774)	Lucanidae	Platycerus	caprea	(De Geer, 1774)	Italy	IT	Lombardy	Sondrio	Gerola Alta			1053					1931	6	6	3	2 males, 1 female	adults	leg. S. Prezioso		Coll. Museo Civico di Storia Naturale di Milano	Dellacasa, 1966	Dellacasa G., 1966. Sulle specie italiane di Platycerus (Coleoptera Lucanidae). Bollettino della Società entomologica italiana, 96 (3-4): 39-45
Platycerus caprea (De Geer, 1774)	Lucanidae	Platycerus	caprea	(De Geer, 1774)	Italy	IT	Lombardy	Sondrio	Semogo			1370					1950	5	21	1	male	adult			Coll. Museo di Verona	Dellacasa, 1966	Dellacasa G., 1966. Sulle specie italiane di Platycerus (Coleoptera Lucanidae). Bollettino della Società entomologica italiana, 96 (3-4): 39-45
Platycerus caprea (De Geer, 1774)	Lucanidae	Platycerus	caprea	(De Geer, 1774)	Italy	IT	Lombardy	Sondrio	Villa di Tirano	Riserva Naturale Di Pian di Gembro		1375					2016	5	27	1	male	adult	leg. L. Pizzocaro			Ceccolini and Pizzocaro, 2017	Ceccolini F., Pizzocaro L., 2017. Prima segnalazione di Platycerus caprea (De Geer, 1774) (Coleoptera: Lucanidae) in provincia di Sondrio (Lombardia, nord Italia). Il Naturalista Valtellinese, 28: 87-90
Platycerus caprea (De Geer, 1774)	Lucanidae	Platycerus	caprea	(De Geer, 1774)	Italy	IT	Marche	Ancona	Camerata Picena			125					1930			3	1 male, 2 females	adults			Coll. Dodero (ex Coll. De Marchi)	Dellacasa, 1966	Dellacasa G., 1966. Sulle specie italiane di Platycerus (Coleoptera Lucanidae). Bollettino della Società entomologica italiana, 96 (3-4): 39-45
Platycerus caprea (De Geer, 1774)	Lucanidae	Platycerus	caprea	(De Geer, 1774)	Italy	IT	Marche	Ancona	Sassoferrato			800					1961	6		1		adult			Coll. Franciscolo	Franciscolo, 1997. Reported by Bartolozzi and Maggini (2007)	Bartolozzi L., Maggini L., 2007. Insecta Coleoptera Lucanidae. In Ruffo S., Stoch F. (ed.), Checklist and distribution of the Italian fauna. Memorie del Museo civico di Storia naturale di Verona, 2. Serie, Sezione Scienze della Vita, 17 (2006): 191-192
Platycerus caprea (De Geer, 1774)	Lucanidae	Platycerus	caprea	(De Geer, 1774)	Italy	IT	Marche	Ascoli Piceno	-	Monti Sibillini	La Monella						1954	7		1		adult			Coll. Museo di Verona	Bartolozzi and Maggini, 2007	Bartolozzi L., Maggini L., 2007. Insecta Coleoptera Lucanidae. In Ruffo S., Stoch F. (ed.), Checklist and distribution of the Italian fauna. Memorie del Museo civico di Storia naturale di Verona, 2. Serie, Sezione Scienze della Vita, 17 (2006): 191-192
Platycerus caprea (De Geer, 1774)	Lucanidae	Platycerus	caprea	(De Geer, 1774)	Italy	IT	Marche	Ascoli Piceno	-	Monti Sibillini	Valle Lago Pilato						1955	6		1		adult			Coll. Museo di Verona	Bartolozzi and Maggini, 2007	Bartolozzi L., Maggini L., 2007. Insecta Coleoptera Lucanidae. In Ruffo S., Stoch F. (ed.), Checklist and distribution of the Italian fauna. Memorie del Museo civico di Storia naturale di Verona, 2. Serie, Sezione Scienze della Vita, 17 (2006): 191-192
Platycerus caprea (De Geer, 1774)	Lucanidae	Platycerus	caprea	(De Geer, 1774)	Italy	IT	Marche	Macerata	-	Monte Fema		1575					1961	7		1		adult			Coll. Franciscolo	Franciscolo, 1997. Reported by Bartolozzi and Maggini (2007)	Bartolozzi L., Maggini L., 2007. Insecta Coleoptera Lucanidae. In Ruffo S., Stoch F. (ed.), Checklist and distribution of the Italian fauna. Memorie del Museo civico di Storia naturale di Verona, 2. Serie, Sezione Scienze della Vita, 17 (2006): 191-192
Platycerus caprea (De Geer, 1774)	Lucanidae	Platycerus	caprea	(De Geer, 1774)	Italy	IT	Marche	Macerata	-	Monte Pennino		1450					1944			1		adult				Franciscolo, 1997. Reported by Bartolozzi and Maggini (2007)	Bartolozzi L., Maggini L., 2007. Insecta Coleoptera Lucanidae. In Ruffo S., Stoch F. (ed.), Checklist and distribution of the Italian fauna. Memorie del Museo civico di Storia naturale di Verona, 2. Serie, Sezione Scienze della Vita, 17 (2006): 191-192	Franciscolo (1997) reports this datum for Umbria region, instead
Platycerus caprea (De Geer, 1774)	Lucanidae	Platycerus	caprea	(De Geer, 1774)	Italy	IT	Marche	Macerata	Rapegna			1550					1991			1		adult		Beech forest	Coll. Museo "E. Caffi", Bergamo	Bartolozzi and Maggini, 2007	Bartolozzi L., Maggini L., 2007. Insecta Coleoptera Lucanidae. In Ruffo S., Stoch F. (ed.), Checklist and distribution of the Italian fauna. Memorie del Museo civico di Storia naturale di Verona, 2. Serie, Sezione Scienze della Vita, 17 (2006): 191-192
Platycerus caprea (De Geer, 1774)	Lucanidae	Platycerus	caprea	(De Geer, 1774)	Italy	IT	Marche	Pesaro-Urbino	-	Monte Carpegna		1200					1994	3	8	1		adult	leg. W. Pagliacci		Coll. W. Pagliacci	Melloni and Landi, 1997. Reported by Bartolozzi and Maggini (2007)	Melloni L., Landi E., 1997. Nuovi dati corologici sui coleotteri Lucanoidea e Scarabaeoidea saprocoprofagi della Romagna (Insecta, Coleoptera). Quaderno di Studi e Notizie di Storia Naturale della Romagna, 7: 23-37
Platycerus caprea (De Geer, 1774)	Lucanidae	Platycerus	caprea	(De Geer, 1774)	Italy	IT	Molise	Campobasso	-	Sella di Vinchiaturo		850					1988	6	18	1		adult			Coll. Franciscolo	Franciscolo, 1997. Reported by Bartolozzi and Maggini (2007)	Bartolozzi L., Maggini L., 2007. Insecta Coleoptera Lucanidae. In Ruffo S., Stoch F. (ed.), Checklist and distribution of the Italian fauna. Memorie del Museo civico di Storia naturale di Verona, 2. Serie, Sezione Scienze della Vita, 17 (2006): 191-192
Platycerus caprea (De Geer, 1774)	Lucanidae	Platycerus	caprea	(De Geer, 1774)	Italy	IT	Molise	Isernia	Capracotta			1400					1944	6		1		adult			Coll. Franciscolo	Franciscolo, 1997. Reported by Bartolozzi and Maggini (2007)	Bartolozzi L., Maggini L., 2007. Insecta Coleoptera Lucanidae. In Ruffo S., Stoch F. (ed.), Checklist and distribution of the Italian fauna. Memorie del Museo civico di Storia naturale di Verona, 2. Serie, Sezione Scienze della Vita, 17 (2006): 191-192
Platycerus caprea (De Geer, 1774)	Lucanidae	Platycerus	caprea	(De Geer, 1774)	Italy	IT	Piedmont	Biella	Bocchetto Sessera								1993			1		adult			Coll. Callegari, Villanova (FO)	Bartolozzi and Maggini, 2007	Bartolozzi L., Maggini L., 2007. Insecta Coleoptera Lucanidae. In Ruffo S., Stoch F. (ed.), Checklist and distribution of the Italian fauna. Memorie del Museo civico di Storia naturale di Verona, 2. Serie, Sezione Scienze della Vita, 17 (2006): 191-192
Platycerus caprea (De Geer, 1774)	Lucanidae	Platycerus	caprea	(De Geer, 1774)	Italy	IT	Piedmont	Biella	Oropa			1180					1928	6		24	18 males, 6 females	adults	leg. Dodero & Capra		Coll. Binaghi, Coll. Dodero, Coll. Museo di Genova	Dellacasa, 1966	Dellacasa G., 1966. Sulle specie italiane di Platycerus (Coleoptera Lucanidae). Bollettino della Società entomologica italiana, 96 (3-4): 39-45	Erroneously reported for the province of Vercelli. Many specimens in different dates, here reported is the latest record (date column)
Platycerus caprea (De Geer, 1774)	Lucanidae	Platycerus	caprea	(De Geer, 1774)	Italy	IT	Piedmont	Cuneo	-	Torrente Pesio	Val Pesio						1937	6		1		adult	leg. G. Mantero		Coll. Franciscolo	Franciscolo, 1997. Reported by Bartolozzi and Maggini (2007)	Bartolozzi L., Maggini L., 2007. Insecta Coleoptera Lucanidae. In Ruffo S., Stoch F. (ed.), Checklist and distribution of the Italian fauna. Memorie del Museo civico di Storia naturale di Verona, 2. Serie, Sezione Scienze della Vita, 17 (2006): 191-192
Platycerus caprea (De Geer, 1774)	Lucanidae	Platycerus	caprea	(De Geer, 1774)	Italy	IT	Piedmont	Cuneo	Roburent	San Giacomo di Roburent		1000					1991	6		1		adult			Coll. Franciscolo	Franciscolo, 1997. Reported by Bartolozzi and Maggini (2007)	Bartolozzi L., Maggini L., 2007. Insecta Coleoptera Lucanidae. In Ruffo S., Stoch F. (ed.), Checklist and distribution of the Italian fauna. Memorie del Museo civico di Storia naturale di Verona, 2. Serie, Sezione Scienze della Vita, 17 (2006): 191-192
Platycerus caprea (De Geer, 1774)	Lucanidae	Platycerus	caprea	(De Geer, 1774)	Italy	IT	Piedmont	Cuneo	Terme di Valdieri			1300					1960	6		1		adult			Coll. Franciscolo	Franciscolo, 1997. Reported by Bartolozzi and Maggini (2007)	Bartolozzi L., Maggini L., 2007. Insecta Coleoptera Lucanidae. In Ruffo S., Stoch F. (ed.), Checklist and distribution of the Italian fauna. Memorie del Museo civico di Storia naturale di Verona, 2. Serie, Sezione Scienze della Vita, 17 (2006): 191-192
Platycerus caprea (De Geer, 1774)	Lucanidae	Platycerus	caprea	(De Geer, 1774)	Italy	IT	Piedmont	Cuneo	Viozene	Val Tanarello		1000					1994			1		adult			Coll. Callegari, Villanova (FO)	Bartolozzi and Maggini, 2007	Bartolozzi L., Maggini L., 2007. Insecta Coleoptera Lucanidae. In Ruffo S., Stoch F. (ed.), Checklist and distribution of the Italian fauna. Memorie del Museo civico di Storia naturale di Verona, 2. Serie, Sezione Scienze della Vita, 17 (2006): 191-192
Platycerus caprea (De Geer, 1774)	Lucanidae	Platycerus	caprea	(De Geer, 1774)	Italy	IT	Piedmont	Verbano-Cusio-Ossola	-	Monte Mottarone		900					1966	6		1		adult			Coll. Franciscolo	Franciscolo, 1997. Reported by Bartolozzi and Maggini (2007)	Bartolozzi L., Maggini L., 2007. Insecta Coleoptera Lucanidae. In Ruffo S., Stoch F. (ed.), Checklist and distribution of the Italian fauna. Memorie del Museo civico di Storia naturale di Verona, 2. Serie, Sezione Scienze della Vita, 17 (2006): 191-192
Platycerus caprea (De Geer, 1774)	Lucanidae	Platycerus	caprea	(De Geer, 1774)	Italy	IT	Trentino-Alto Adige	Bolzano	Bolzano			700	46.6	10.83	WGS84		1971	5	8	1		adult				GBIF, 2023	GBIF, 2023. https://www.gbif.org/species/5743105
Platycerus caprea (De Geer, 1774)	Lucanidae	Platycerus	caprea	(De Geer, 1774)	Italy	IT	Trentino-Alto Adige	Bolzano	Bressanone	Brixen = Bressanone		560	46.72	11.66	WGS84		1962	4	23	1		adult				GBIF, 2023	GBIF, 2023. https://www.gbif.org/species/5743105
Platycerus caprea (De Geer, 1774)	Lucanidae	Platycerus	caprea	(De Geer, 1774)	Italy	IT	Trentino-Alto Adige	Bolzano	Bressanone	Klerant = Cleran (Brixen)			46.68	11.675	WGS84		1962	4	23	1		adult				GBIF, 2023	GBIF, 2023. https://www.gbif.org/species/5743105
Platycerus caprea (De Geer, 1774)	Lucanidae	Platycerus	caprea	(De Geer, 1774)	Italy	IT	Trentino-Alto Adige	Bolzano	Bressanone	Via Cleran							1962	4	23	2		adults	leg. von Peez			von Peez and Kahlen, 1977	von Peez A., Kahlen M., 1977. Die Käfer von Südtirol. Faunistisches Verzeichnis der aus de Provinz Bozen bisher bekannt gewordenen Koleopteren. 2. Im Selbstverlag de Tiroler Landesmuseum Ferdinandeum, Innsbruck, 525 pp.
Platycerus caprea (De Geer, 1774)	Lucanidae	Platycerus	caprea	(De Geer, 1774)	Italy	IT	Trentino-Alto Adige	Bolzano	Campo Tures			874					abt. 1930			1	male	adult	leg. Mancini		Coll. Mancini	Dellacasa, 1966	Dellacasa G., 1966. Sulle specie italiane di Platycerus (Coleoptera Lucanidae). Bollettino della Società entomologica italiana, 96 (3-4): 39-45
Platycerus caprea (De Geer, 1774)	Lucanidae	Platycerus	caprea	(De Geer, 1774)	Italy	IT	Trentino-Alto Adige	Bolzano	Carbonin	Carbonin = Schluderbach							1962			1		adult			Coll. Callegari, Villanova (FO)	Bartolozzi and Maggini, 2007	Bartolozzi L., Maggini L., 2007. Insecta Coleoptera Lucanidae. In Ruffo S., Stoch F. (ed.), Checklist and distribution of the Italian fauna. Memorie del Museo civico di Storia naturale di Verona, 2. Serie, Sezione Scienze della Vita, 17 (2006): 191-192
Platycerus caprea (De Geer, 1774)	Lucanidae	Platycerus	caprea	(De Geer, 1774)	Italy	IT	Trentino-Alto Adige	Bolzano	Dobbiaco								2013	11	1	3	1 male, 1 female, 1 larva	2 adults, 1 larva	leg. A. Pinna			Forum Entomologi Italiani, 2023	Forum Entomologi Italiani, 2023. http://www.entomologiitaliani.net/public/forum/phpBB3/
Platycerus caprea (De Geer, 1774)	Lucanidae	Platycerus	caprea	(De Geer, 1774)	Italy	IT	Trentino-Alto Adige	Bolzano	Laces	Morter in Val Martello							1971	5	8	1		adult	lerg. G. Rößler			von Peez and Kahlen, 1977	von Peez A., Kahlen M., 1977. Die Käfer von Südtirol. Faunistisches Verzeichnis der aus de Provinz Bozen bisher bekannt gewordenen Koleopteren. 2. Im Selbstverlag de Tiroler Landesmuseum Ferdinandeum, Innsbruck, 525 pp.
Platycerus caprea (De Geer, 1774)	Lucanidae	Platycerus	caprea	(De Geer, 1774)	Italy	IT	Trentino-Alto Adige	Trento	-	Altopiano della Vigolana		1700					2021	6	12	2	1 male, 1 female	adults	leg. D. Debiasi			Forum Entomologi Italiani, 2023	Forum Entomologi Italiani, 2023. http://www.entomologiitaliani.net/public/forum/phpBB3/
Platycerus caprea (De Geer, 1774)	Lucanidae	Platycerus	caprea	(De Geer, 1774)	Italy	IT	Trentino-Alto Adige	Trento	-	Cima Mandriolo		1780					1987			1		adult			Coll. Ballerio, Brescia	Bartolozzi and Maggini, 2007	Bartolozzi L., Maggini L., 2007. Insecta Coleoptera Lucanidae. In Ruffo S., Stoch F. (ed.), Checklist and distribution of the Italian fauna. Memorie del Museo civico di Storia naturale di Verona, 2. Serie, Sezione Scienze della Vita, 17 (2006): 191-192
Platycerus caprea (De Geer, 1774)	Lucanidae	Platycerus	caprea	(De Geer, 1774)	Italy	IT	Trentino-Alto Adige	Trento	-	Lago Pra da Stua		1100					1934			1		adult			Coll. Museo Trento	Bartolozzi and Maggini, 2007	Bartolozzi L., Maggini L., 2007. Insecta Coleoptera Lucanidae. In Ruffo S., Stoch F. (ed.), Checklist and distribution of the Italian fauna. Memorie del Museo civico di Storia naturale di Verona, 2. Serie, Sezione Scienze della Vita, 17 (2006): 191-192
Platycerus caprea (De Geer, 1774)	Lucanidae	Platycerus	caprea	(De Geer, 1774)	Italy	IT	Trentino-Alto Adige	Trento	-	Madonna della Neve							1943	6	13	1		adult	leg. Magnano		Coll. Museo di Verona	Dellacasa, 1966	Dellacasa G., 1966. Sulle specie italiane di Platycerus (Coleoptera Lucanidae). Bollettino della Società entomologica italiana, 96 (3-4): 39-45
Platycerus caprea (De Geer, 1774)	Lucanidae	Platycerus	caprea	(De Geer, 1774)	Italy	IT	Trentino-Alto Adige	Trento	-	Monte Altissimo		1500					1993			1		adult			Coll. L. Melloni	Bartolozzi and Maggini, 2007	Bartolozzi L., Maggini L., 2007. Insecta Coleoptera Lucanidae. In Ruffo S., Stoch F. (ed.), Checklist and distribution of the Italian fauna. Memorie del Museo civico di Storia naturale di Verona, 2. Serie, Sezione Scienze della Vita, 17 (2006): 191-192
Platycerus caprea (De Geer, 1774)	Lucanidae	Platycerus	caprea	(De Geer, 1774)	Italy	IT	Trentino-Alto Adige	Trento	-	Monte Bondone	Malga Albi	1150					1984			1		adult			Coll. Gabbi, Povo (TN)	Bartolozzi and Maggini, 2007	Bartolozzi L., Maggini L., 2007. Insecta Coleoptera Lucanidae. In Ruffo S., Stoch F. (ed.), Checklist and distribution of the Italian fauna. Memorie del Museo civico di Storia naturale di Verona, 2. Serie, Sezione Scienze della Vita, 17 (2006): 191-192
Platycerus caprea (De Geer, 1774)	Lucanidae	Platycerus	caprea	(De Geer, 1774)	Italy	IT	Trentino-Alto Adige	Trento	-	Monte Dossioli							1982			1		adult			Coll. Bartolozzi, Firenze	Bartolozzi and Maggini, 2007	Bartolozzi L., Maggini L., 2007. Insecta Coleoptera Lucanidae. In Ruffo S., Stoch F. (ed.), Checklist and distribution of the Italian fauna. Memorie del Museo civico di Storia naturale di Verona, 2. Serie, Sezione Scienze della Vita, 17 (2006): 191-192
Platycerus caprea (De Geer, 1774)	Lucanidae	Platycerus	caprea	(De Geer, 1774)	Italy	IT	Trentino-Alto Adige	Trento	-	Monte Mandariolo							1987	6	28	1	male	adult	leg. Grottolo		Coll. A. Ballerio, Brescia	Ballerio et al., 2014	Ballerio A., Rey A., Uliana M., Rastelli M., Rastelli S., Romano M., Colacurcio L., 2014. Coleotteri Scarabeoidei d’Italia. DVD. [accessed 2023 July 10]. http://www.societaentomologicaitaliana.it/Coleotteri%20Scarabe oidea%20d%27Italia%202014/scarabeidi/home.htm
Platycerus caprea (De Geer, 1774)	Lucanidae	Platycerus	caprea	(De Geer, 1774)	Italy	IT	Trentino-Alto Adige	Trento	-	Val Genova	Caret						1948			1		adult			Coll. Museo Trento	Bartolozzi and Maggini, 2007	Bartolozzi L., Maggini L., 2007. Insecta Coleoptera Lucanidae. In Ruffo S., Stoch F. (ed.), Checklist and distribution of the Italian fauna. Memorie del Museo civico di Storia naturale di Verona, 2. Serie, Sezione Scienze della Vita, 17 (2006): 191-192
Platycerus caprea (De Geer, 1774)	Lucanidae	Platycerus	caprea	(De Geer, 1774)	Italy	IT	Trentino-Alto Adige	Trento	-	Val Genova	Madio Basso						1949	6	1	2	1 male, 1 female	adults	leg. Guareschi		Coll. Bucciarelli	Dellacasa, 1966	Dellacasa G., 1966. Sulle specie italiane di Platycerus (Coleoptera Lucanidae). Bollettino della Società entomologica italiana, 96 (3-4): 39-45
Platycerus caprea (De Geer, 1774)	Lucanidae	Platycerus	caprea	(De Geer, 1774)	Italy	IT	Trentino-Alto Adige	Trento	-	Val Genova							1963			1		adult			Coll. Callegari, Villanova (FO)	Bartolozzi and Maggini, 2007	Bartolozzi L., Maggini L., 2007. Insecta Coleoptera Lucanidae. In Ruffo S., Stoch F. (ed.), Checklist and distribution of the Italian fauna. Memorie del Museo civico di Storia naturale di Verona, 2. Serie, Sezione Scienze della Vita, 17 (2006): 191-192
Platycerus caprea (De Geer, 1774)	Lucanidae	Platycerus	caprea	(De Geer, 1774)	Italy	IT	Trentino-Alto Adige	Trento	-	Val Ronchi							1982			1		adult			Coll. L. Melloni	Bartolozzi and Maggini, 2007	Bartolozzi L., Maggini L., 2007. Insecta Coleoptera Lucanidae. In Ruffo S., Stoch F. (ed.), Checklist and distribution of the Italian fauna. Memorie del Museo civico di Storia naturale di Verona, 2. Serie, Sezione Scienze della Vita, 17 (2006): 191-192
Platycerus caprea (De Geer, 1774)	Lucanidae	Platycerus	caprea	(De Geer, 1774)	Italy	IT	Trentino-Alto Adige	Trento	-	Valle Ampola (Giudicarie)							1917	5		1	male	adult	leg. Mancini		Coll. Mancini	Dellacasa, 1966	Dellacasa G., 1966. Sulle specie italiane di Platycerus (Coleoptera Lucanidae). Bollettino della Società entomologica italiana, 96 (3-4): 39-45	In the same place and date, it was found by the same person a specimen of P. caraboides
Platycerus caprea (De Geer, 1774)	Lucanidae	Platycerus	caprea	(De Geer, 1774)	Italy	IT	Trentino-Alto Adige	Trento	Bolzano			1235	46.8391	11.4922	WGS84		2023	11	14	1		adult				GBIF, 2023	GBIF, 2023. https://www.gbif.org/species/5743105
Platycerus caprea (De Geer, 1774)	Lucanidae	Platycerus	caprea	(De Geer, 1774)	Italy	IT	Trentino-Alto Adige	Trento	Brentonico			692					1950	5	14	1		adult	leg. Magnano		Coll. Museo di Verona	Dellacasa, 1966	Dellacasa G., 1966. Sulle specie italiane di Platycerus (Coleoptera Lucanidae). Bollettino della Società entomologica italiana, 96 (3-4): 39-45
Platycerus caprea (De Geer, 1774)	Lucanidae	Platycerus	caprea	(De Geer, 1774)	Italy	IT	Trentino-Alto Adige	Trento	Cimone								1934			1		adult			Coll. Museo Trento	Bartolozzi and Maggini, 2007	Bartolozzi L., Maggini L., 2007. Insecta Coleoptera Lucanidae. In Ruffo S., Stoch F. (ed.), Checklist and distribution of the Italian fauna. Memorie del Museo civico di Storia naturale di Verona, 2. Serie, Sezione Scienze della Vita, 17 (2006): 191-192
Platycerus caprea (De Geer, 1774)	Lucanidae	Platycerus	caprea	(De Geer, 1774)	Italy	IT	Trentino-Alto Adige	Trento	Ledro			1385	45.8728	10.7173	WGS84		2022	5	27	1	male	adult				GBIF, 2023	GBIF, 2023. https://www.gbif.org/species/5743105
Platycerus caprea (De Geer, 1774)	Lucanidae	Platycerus	caprea	(De Geer, 1774)	Italy	IT	Trentino-Alto Adige	Trento	Peio			1579					1930	7-8		1		adult	leg. Mancini		Coll. Mancini	Dellacasa, 1966	Dellacasa G., 1966. Sulle specie italiane di Platycerus (Coleoptera Lucanidae). Bollettino della Società entomologica italiana, 96 (3-4): 39-45
Platycerus caprea (De Geer, 1774)	Lucanidae	Platycerus	caprea	(De Geer, 1774)	Italy	IT	Trentino-Alto Adige	Trento	Predazzo	Bellamonte		1200	46.313	11.662	WGS84		2014	5	18	1	male	adult				GBIF, 2023	GBIF, 2023. https://www.gbif.org/species/5743105
Platycerus caprea (De Geer, 1774)	Lucanidae	Platycerus	caprea	(De Geer, 1774)	Italy	IT	Tuscany	Arezzo	-	Monti Pratomagno		1200					1998			1		adult			Coll. Papi, Castelfranco di Sopra (AR)	Bartolozzi and Maggini, 2007	Bartolozzi L., Maggini L., 2007. Insecta Coleoptera Lucanidae. In Ruffo S., Stoch F. (ed.), Checklist and distribution of the Italian fauna. Memorie del Museo civico di Storia naturale di Verona, 2. Serie, Sezione Scienze della Vita, 17 (2006): 191-192
Platycerus caprea (De Geer, 1774)	Lucanidae	Platycerus	caprea	(De Geer, 1774)	Italy	IT	Tuscany	Arezzo	Cavriglia	close to Montegonzi		510					1989	5		1		adult	leg. R. Lisa		Coll. R. Lisa, Firenze	Cortellessa et al., 2014	Cortellessa S., Cianferoni F., Bartolozzi L., 2014. Nuovi dati sulla distribuzione dei Lucanidi in Toscana (Coleoptera: Lucanidae). Onychium, 10 (2013): 68-77
Platycerus caprea (De Geer, 1774)	Lucanidae	Platycerus	caprea	(De Geer, 1774)	Italy	IT	Tuscany	Florence	-	Monte Falterona		1654					1991	6	23	1		adult	leg. R. Fabbri		Coll. R. Fabbri	Melloni and Landi, 1997. Reported by Bartolozzi and Maggini (2007)	Melloni L., Landi E., 1997. Nuovi dati corologici sui coleotteri Lucanoidea e Scarabaeoidea saprocoprofagi della Romagna (Insecta, Coleoptera). Quaderno di Studi e Notizie di Storia Naturale della Romagna, 7: 23-37
Platycerus caprea (De Geer, 1774)	Lucanidae	Platycerus	caprea	(De Geer, 1774)	Italy	IT	Tuscany	Lucca	-	Alpi Apuane	Monte Tambura						1920	5		1		adult	leg. Mancini		Coll. Mancini	Dellacasa, 1966	Dellacasa G., 1966. Sulle specie italiane di Platycerus (Coleoptera Lucanidae). Bollettino della Società entomologica italiana, 96 (3-4): 39-45
Platycerus caprea (De Geer, 1774)	Lucanidae	Platycerus	caprea	(De Geer, 1774)	Italy	IT	Tuscany	Lucca	-	Alpi Apuane	Orto di Donna						1920	5	15	1	male	adult			Coll. Museo Civico di Storia Naturale di Milano	Dellacasa, 1966	Dellacasa G., 1966. Sulle specie italiane di Platycerus (Coleoptera Lucanidae). Bollettino della Società entomologica italiana, 96 (3-4): 39-45
Platycerus caprea (De Geer, 1774)	Lucanidae	Platycerus	caprea	(De Geer, 1774)	Italy	IT	Tuscany	Lucca	-	Monte Tambura							1920			1		adult				Bartolozzi, 1986. Reported by Bartolozzi and Maggini (2007)	Bartolozzi L., 1986. Note corologiche e morfologiche sui Lucanidae in Toscana (Coleoptera). Atti del Museo civico di Storia naturale di Grosseto, 7/8: 11-26
Platycerus caprea (De Geer, 1774)	Lucanidae	Platycerus	caprea	(De Geer, 1774)	Italy	IT	Tuscany	Pistoia	San Marcello Piteglio	Maresca	Foresta del Teso						1971			1		adult			Coll. Museo "La Specola" Firenze	Bartolozzi and Maggini, 2007	Bartolozzi L., Maggini L., 2007. Insecta Coleoptera Lucanidae. In Ruffo S., Stoch F. (ed.), Checklist and distribution of the Italian fauna. Memorie del Museo civico di Storia naturale di Verona, 2. Serie, Sezione Scienze della Vita, 17 (2006): 191-192
Platycerus caprea (De Geer, 1774)	Lucanidae	Platycerus	caprea	(De Geer, 1774)	Italy	IT	Tuscany	Siena	Radicofani			1000					1953	6		1		adult			Coll. Franciscolo	Franciscolo, 1997. Reported by Bartolozzi and Maggini (2007)	Bartolozzi L., Maggini L., 2007. Insecta Coleoptera Lucanidae. In Ruffo S., Stoch F. (ed.), Checklist and distribution of the Italian fauna. Memorie del Museo civico di Storia naturale di Verona, 2. Serie, Sezione Scienze della Vita, 17 (2006): 191-192
Platycerus caprea (De Geer, 1774)	Lucanidae	Platycerus	caprea	(De Geer, 1774)	Italy	IT	Umbria	Perugia	-	Monte Urbino		800					1944	6		1		adult			Coll. Franciscolo	Franciscolo, 1997. Reported by Bartolozzi and Maggini (2007)	Bartolozzi L., Maggini L., 2007. Insecta Coleoptera Lucanidae. In Ruffo S., Stoch F. (ed.), Checklist and distribution of the Italian fauna. Memorie del Museo civico di Storia naturale di Verona, 2. Serie, Sezione Scienze della Vita, 17 (2006): 191-192
Platycerus caprea (De Geer, 1774)	Lucanidae	Platycerus	caprea	(De Geer, 1774)	Italy	IT	Umbria	Perugia	Nocera Umbra	Monte Pennino		1450					1944	7		1		adult			Coll. Franciscolo	Franciscolo, 1997. Reported by Bartolozzi and Maggini (2007)	Bartolozzi L., Maggini L., 2007. Insecta Coleoptera Lucanidae. In Ruffo S., Stoch F. (ed.), Checklist and distribution of the Italian fauna. Memorie del Museo civico di Storia naturale di Verona, 2. Serie, Sezione Scienze della Vita, 17 (2006): 191-192
Platycerus caprea (De Geer, 1774)	Lucanidae	Platycerus	caprea	(De Geer, 1774)	Italy	IT	Umbria	Perugia	Nocera Umbra	on the slopes of Monte Pennino		700					1991			1		adult			Coll. Museo "E. Caffi", Bergamo	Bartolozzi and Maggini, 2007	Bartolozzi L., Maggini L., 2007. Insecta Coleoptera Lucanidae. In Ruffo S., Stoch F. (ed.), Checklist and distribution of the Italian fauna. Memorie del Museo civico di Storia naturale di Verona, 2. Serie, Sezione Scienze della Vita, 17 (2006): 191-192
Platycerus caprea (De Geer, 1774)	Lucanidae	Platycerus	caprea	(De Geer, 1774)	Italy	IT	Veneto	Belluno	-	Altipiano del Cansiglio		1000					abt. 1972			1		adult				Benasso, 1972. Reported by Gatti et al. (2016)	Benasso G., 1972. Insetti. In: Querini R. et al. (ed.), Le riserve naturali del Cansiglio Orientale. Regione Friuli-Venezia Giulia, Azienda delle foreste, Direzione regionale delle foreste, pp. 104-105
Platycerus caprea (De Geer, 1774)	Lucanidae	Platycerus	caprea	(De Geer, 1774)	Italy	IT	Veneto	Belluno	-	Bosco del Cansiglio	Al Sasso	1000					1954	8	13	1		adult				Dellacasa, 1966. Reported by Gatti et al. (2016)	Dellacasa G., 1966. Sulle specie italiane di Platycerus (Coleoptera Lucanidae). Bollettino della Società entomologica italiana, 96 (3-4): 39-45
Platycerus caprea (De Geer, 1774)	Lucanidae	Platycerus	caprea	(De Geer, 1774)	Italy	IT	Veneto	Belluno	-	Bosco del Cansiglio		1000					abt. 1915			1		adult				Stolz, 1915. Reported by Gatti et al. (2016)	Stolz H., 1915. Über die Käferfauna des Monte Cavallo in den Venetianer Alpen. Verhandllungen der kaiserlich-köngiglichen zoologisch-botanischen Gesellschaft in Wien: 238-254
Platycerus caprea (De Geer, 1774)	Lucanidae	Platycerus	caprea	(De Geer, 1774)	Italy	IT	Veneto	Belluno	-	Giardino Botanico delle Alpi Orientali							1975	7		1		adult	leg. I. Caviola			Gatti et al., 2016	Gatti E., Dal Cortivo M., Sommacal M., 2016. I coleotteri delle riserve naturali gestite dall'U.T.B. di Belluno. Edizioni DBS - Corpo Forestale dello Stato - MIPAAF, 920 pp.
Platycerus caprea (De Geer, 1774)	Lucanidae	Platycerus	caprea	(De Geer, 1774)	Italy	IT	Veneto	Belluno	-	Gruppo dello Schiara	rif. VII° Alpini	1490					1987	7	23	1		adult	leg. M. Sogne			Gatti et al., 2016	Gatti E., Dal Cortivo M., Sommacal M., 2016. I coleotteri delle riserve naturali gestite dall'U.T.B. di Belluno. Edizioni DBS - Corpo Forestale dello Stato - MIPAAF, 920 pp.
Platycerus caprea (De Geer, 1774)	Lucanidae	Platycerus	caprea	(De Geer, 1774)	Italy	IT	Veneto	Belluno	-	Loc. Malga Alvis		1500					1986	6	8	1		adult	leg. M. Sogne			Gatti et al., 2016	Gatti E., Dal Cortivo M., Sommacal M., 2016. I coleotteri delle riserve naturali gestite dall'U.T.B. di Belluno. Edizioni DBS - Corpo Forestale dello Stato - MIPAAF, 920 pp.
Platycerus caprea (De Geer, 1774)	Lucanidae	Platycerus	caprea	(De Geer, 1774)	Italy	IT	Veneto	Belluno	-	Località Mione	Case Bortot	750					1991	5	25	1		adult	leg. E. Gatti			Gatti et al., 2016	Gatti E., Dal Cortivo M., Sommacal M., 2016. I coleotteri delle riserve naturali gestite dall'U.T.B. di Belluno. Edizioni DBS - Corpo Forestale dello Stato - MIPAAF, 920 pp.
Platycerus caprea (De Geer, 1774)	Lucanidae	Platycerus	caprea	(De Geer, 1774)	Italy	IT	Veneto	Belluno	-	Monte Faverghera	Visentin	1600					1975	7	1	1		adult	leg. I. Caviola			Gatti et al., 2016	Gatti E., Dal Cortivo M., Sommacal M., 2016. I coleotteri delle riserve naturali gestite dall'U.T.B. di Belluno. Edizioni DBS - Corpo Forestale dello Stato - MIPAAF, 920 pp.
Platycerus caprea (De Geer, 1774)	Lucanidae	Platycerus	caprea	(De Geer, 1774)	Italy	IT	Veneto	Belluno	-	Val Canzoi		750					1994	5	29	1		adult	leg. A. Fabbri			Gatti et al., 2016	Gatti E., Dal Cortivo M., Sommacal M., 2016. I coleotteri delle riserve naturali gestite dall'U.T.B. di Belluno. Edizioni DBS - Corpo Forestale dello Stato - MIPAAF, 920 pp.
Platycerus caprea (De Geer, 1774)	Lucanidae	Platycerus	caprea	(De Geer, 1774)	Italy	IT	Veneto	Belluno	-	Val Clusa		650					1976	6	13	1		adult	leg. I. Caviola			Gatti et al., 2016	Gatti E., Dal Cortivo M., Sommacal M., 2016. I coleotteri delle riserve naturali gestite dall'U.T.B. di Belluno. Edizioni DBS - Corpo Forestale dello Stato - MIPAAF, 920 pp.
Platycerus caprea (De Geer, 1774)	Lucanidae	Platycerus	caprea	(De Geer, 1774)	Italy	IT	Veneto	Belluno	Agordino	Località Noac		550					1993	5	9	1		adult	leg. E. Gatti			Gatti et al., 2016	Gatti E., Dal Cortivo M., Sommacal M., 2016. I coleotteri delle riserve naturali gestite dall'U.T.B. di Belluno. Edizioni DBS - Corpo Forestale dello Stato - MIPAAF, 920 pp.
Platycerus caprea (De Geer, 1774)	Lucanidae	Platycerus	caprea	(De Geer, 1774)	Italy	IT	Veneto	Belluno	Borgo Valbelluna	Lentiai	Località Coldelù	460					1987	6	13	1		adult	leg. M. Sogne			Gatti et al., 2016	Gatti E., Dal Cortivo M., Sommacal M., 2016. I coleotteri delle riserve naturali gestite dall'U.T.B. di Belluno. Edizioni DBS - Corpo Forestale dello Stato - MIPAAF, 920 pp.
Platycerus caprea (De Geer, 1774)	Lucanidae	Platycerus	caprea	(De Geer, 1774)	Italy	IT	Veneto	Belluno	Pieve di Cadore	rif. Padova		1250					1991	6	23	1		adult	leg. E. Gatti			Gatti et al., 2016	Gatti E., Dal Cortivo M., Sommacal M., 2016. I coleotteri delle riserve naturali gestite dall'U.T.B. di Belluno. Edizioni DBS - Corpo Forestale dello Stato - MIPAAF, 920 pp.
Platycerus caprea (De Geer, 1774)	Lucanidae	Platycerus	caprea	(De Geer, 1774)	Italy	IT	Veneto	Belluno	Tambre d’Alpago			920					2001	6	3	1		adult	leg. A. Fabbri			Gatti et al., 2016	Gatti E., Dal Cortivo M., Sommacal M., 2016. I coleotteri delle riserve naturali gestite dall'U.T.B. di Belluno. Edizioni DBS - Corpo Forestale dello Stato - MIPAAF, 920 pp.
Platycerus caprea (De Geer, 1774)	Lucanidae	Platycerus	caprea	(De Geer, 1774)	Italy	IT	Veneto	Verona	-	Campo Brun							1936	6		1	male	adult			Coll. Museo di Verona	Dellacasa, 1966	Dellacasa G., 1966. Sulle specie italiane di Platycerus (Coleoptera Lucanidae). Bollettino della Società entomologica italiana, 96 (3-4): 39-45
Platycerus caprea (De Geer, 1774)	Lucanidae	Platycerus	caprea	(De Geer, 1774)	Italy	IT	Veneto	Verona	-	Le Gosse							1939	6	22	1	male	adult	leg. Cartolari		Coll. Museo di Verona	Dellacasa, 1966	Dellacasa G., 1966. Sulle specie italiane di Platycerus (Coleoptera Lucanidae). Bollettino della Società entomologica italiana, 96 (3-4): 39-45
Platycerus caprea (De Geer, 1774)	Lucanidae	Platycerus	caprea	(De Geer, 1774)	Italy	IT	Veneto	Verona	-	Monte Baldo	Malga Tretto	1150					1928	6	19	4	2 males, 2 females	adults			Coll. Brasavola	Dellacasa, 1966	Dellacasa G., 1966. Sulle specie italiane di Platycerus (Coleoptera Lucanidae). Bollettino della Società entomologica italiana, 96 (3-4): 39-45
Platycerus caprea (De Geer, 1774)	Lucanidae	Platycerus	caprea	(De Geer, 1774)	Italy	IT	Veneto	Verona	-	Monte Baldo	Rifugio Piombi	1000					2001			1		adult			Coll. Petruzziello, Remedello (BS)	Bartolozzi and Maggini, 2007	Bartolozzi L., Maggini L., 2007. Insecta Coleoptera Lucanidae. In Ruffo S., Stoch F. (ed.), Checklist and distribution of the Italian fauna. Memorie del Museo civico di Storia naturale di Verona, 2. Serie, Sezione Scienze della Vita, 17 (2006): 191-192
Platycerus caprea (De Geer, 1774)	Lucanidae	Platycerus	caprea	(De Geer, 1774)	Italy	IT	Veneto	Verona	-	Monte Baldo							1914	9		2	males	adults	leg. Mancini		Coll. Mancini	Dellacasa, 1966	Dellacasa G., 1966. Sulle specie italiane di Platycerus (Coleoptera Lucanidae). Bollettino della Società entomologica italiana, 96 (3-4): 39-45	Erroneous altitude in the label
Platycerus caprea (De Geer, 1774)	Lucanidae	Platycerus	caprea	(De Geer, 1774)	Italy	IT	Veneto	Verona	-	Monte Baldo		1640					1993			1		adult			Coll. Pezzi, Villanova (RA)	Bartolozzi and Maggini, 2007	Bartolozzi L., Maggini L., 2007. Insecta Coleoptera Lucanidae. In Ruffo S., Stoch F. (ed.), Checklist and distribution of the Italian fauna. Memorie del Museo civico di Storia naturale di Verona, 2. Serie, Sezione Scienze della Vita, 17 (2006): 191-192
Platycerus caprea (De Geer, 1774)	Lucanidae	Platycerus	caprea	(De Geer, 1774)	Italy	IT	Veneto	Verona	-	Monte Baldo, Foscie Brentonico							abt. 1930	10	5	11	7 males, 4 females	adults			Coll. Brasavola	Dellacasa, 1966	Dellacasa G., 1966. Sulle specie italiane di Platycerus (Coleoptera Lucanidae). Bollettino della Società entomologica italiana, 96 (3-4): 39-45
Platycerus caprea (De Geer, 1774)	Lucanidae	Platycerus	caprea	(De Geer, 1774)	Italy	IT	Veneto	Verona	-	Monte Baldo, Pareana							abt. 1930	6	14	5	3 males, 2 females	adults			Coll. Brasavola	Dellacasa, 1966	Dellacasa G., 1966. Sulle specie italiane di Platycerus (Coleoptera Lucanidae). Bollettino della Società entomologica italiana, 96 (3-4): 39-45
Platycerus caprea (De Geer, 1774)	Lucanidae	Platycerus	caprea	(De Geer, 1774)	Italy	IT	Veneto	Verona	-	Monte Baldo, Pian delle Cenere							abt. 1930	9		2	females	adults			Coll. Brasavola	Dellacasa, 1966	Dellacasa G., 1966. Sulle specie italiane di Platycerus (Coleoptera Lucanidae). Bollettino della Società entomologica italiana, 96 (3-4): 39-45
Platycerus caprea (De Geer, 1774)	Lucanidae	Platycerus	caprea	(De Geer, 1774)	Italy	IT	Veneto	Verona	-	Monte Baldo, Trembari							1925	6	14	2	1 male, 1 female	adults			Coll. Brasavola	Dellacasa, 1966	Dellacasa G., 1966. Sulle specie italiane di Platycerus (Coleoptera Lucanidae). Bollettino della Società entomologica italiana, 96 (3-4): 39-45
Platycerus caprea (De Geer, 1774)	Lucanidae	Platycerus	caprea	(De Geer, 1774)	Italy	IT	Veneto	Verona	-	Val di Rivolto							1935	5		1		adult	leg. Pomini		Coll. Museo di Verona	Dellacasa, 1966	Dellacasa G., 1966. Sulle specie italiane di Platycerus (Coleoptera Lucanidae). Bollettino della Società entomologica italiana, 96 (3-4): 39-45
Platycerus caprea (De Geer, 1774)	Lucanidae	Platycerus	caprea	(De Geer, 1774)	Italy	IT	Veneto	Vicenza	-	Monte Cengio							1999			1		adult			Coll. Papi, Castelfranco di Sopra (AR)	Bartolozzi and Maggini, 2007	Bartolozzi L., Maggini L., 2007. Insecta Coleoptera Lucanidae. In Ruffo S., Stoch F. (ed.), Checklist and distribution of the Italian fauna. Memorie del Museo civico di Storia naturale di Verona, 2. Serie, Sezione Scienze della Vita, 17 (2006): 191-192
Platycerus caprea (De Geer, 1774)	Lucanidae	Platycerus	caprea	(De Geer, 1774)	Italy	IT	Veneto	Vicenza	Asiago	Altopiano di Asiago, Val di Nos							1998			1		adult			Coll. Papi, Castelfranco di Sopra (AR)	Bartolozzi and Maggini, 2007	Bartolozzi L., Maggini L., 2007. Insecta Coleoptera Lucanidae. In Ruffo S., Stoch F. (ed.), Checklist and distribution of the Italian fauna. Memorie del Museo civico di Storia naturale di Verona, 2. Serie, Sezione Scienze della Vita, 17 (2006): 191-192
Platycerus caprea (De Geer, 1774)	Lucanidae	Platycerus	caprea	(De Geer, 1774)	Italy	IT	Veneto	Vicenza	Posina			1572	45.7907	11.2008	WGS84		2020	6	18	1	male	adult				GBIF, 2023	GBIF, 2023. https://www.gbif.org/species/5743105
Platycerus caraboides caraboides (Linnaeus, 1758)	Lucanidae	Platycerus	caraboides	(Linnaeus, 1758)	Italy	IT	Abruzzo	Chieti	Borrello	Contrada Baronessa, Borrello							2018	4	24	1		adult				Forum Entomologi Italiani, 2023	Forum Entomologi Italiani, 2023. http://www.entomologiitaliani.net/public/forum/phpBB3/
Platycerus caraboides caraboides (Linnaeus, 1758)	Lucanidae	Platycerus	caraboides	(Linnaeus, 1758)	Italy	IT	Abruzzo	Chieti	Lanciano			200					1944	6		1		adult				Franciscolo, 1997. Reported by Bartolozzi and Maggini (2007)	Franciscolo M.E., 1997. Fauna d’Italia. Vol. XXXV. Coleoptera Lucanidae. Calderini, Bologna, XI + 228 pp.
Platycerus caraboides caraboides (Linnaeus, 1758)	Lucanidae	Platycerus	caraboides	(Linnaeus, 1758)	Italy	IT	Abruzzo	Chieti	Rosello	Fonte Volpona	"c"	980	41.8848	14.3549	WGS84		2003	6-9		1		adult		det. G. Nardi		Mason et al., 2006	Mason F., Cerretti P., Nardi G., Whitmore D., Birtele D., Hardersen S., Gatti E., 2006. Aspects of biological diversity in the CONECFOR plots. IV. The InvertebrateBiodiv pilot project. Ann. Ist. Sper. Selv. 30 (2): 51-70.
Platycerus caraboides caraboides (Linnaeus, 1758)	Lucanidae	Platycerus	caraboides	(Linnaeus, 1758)	Italy	IT	Abruzzo	Chieti	Rosello	Torrente Turcano	"e"	900	41.903	14.3304	WGS84		2003	6-9		1		adult		det. G. Nardi		Mason et al., 2006	Mason F., Cerretti P., Nardi G., Whitmore D., Birtele D., Hardersen S., Gatti E., 2006. Aspects of biological diversity in the CONECFOR plots. IV. The InvertebrateBiodiv pilot project. Ann. Ist. Sper. Selv. 30 (2): 51-70.
Platycerus caraboides caraboides (Linnaeus, 1758)	Lucanidae	Platycerus	caraboides	(Linnaeus, 1758)	Italy	IT	Abruzzo	L'Aquila	Campotosto	Mitterberg = Monte di Mezzo			42.57	13.4	WGS84		1973	5	1	1		adult				GBIF, 2023	GBIF, 2023. https://www.gbif.org/species/5743100
Platycerus caraboides caraboides (Linnaeus, 1758)	Lucanidae	Platycerus	caraboides	(Linnaeus, 1758)	Italy	IT	Abruzzo	L'Aquila	Valle di Fondillo	Forca Resumi		1800					1998			1		adult			Coll. Petruzziello, Remedello (BS)	Bartolozzi and Maggini, 2007	Bartolozzi L., Maggini L., 2007. Insecta Coleoptera Lucanidae. In Ruffo S., Stoch F. (ed.), Checklist and distribution of the Italian fauna. Memorie del Museo civico di Storia naturale di Verona, 2. Serie, Sezione Scienze della Vita, 17 (2006): 191-192
Platycerus caraboides caraboides (Linnaeus, 1758)	Lucanidae	Platycerus	caraboides	(Linnaeus, 1758)	Italy	IT	Abruzzo	Pescara	Farindola								2012	1		1		adult		From coniferous deadwood		Forum Entomologi Italiani, 2023	Forum Entomologi Italiani, 2023. http://www.entomologiitaliani.net/public/forum/phpBB3/
Platycerus caraboides caraboides (Linnaeus, 1758)	Lucanidae	Platycerus	caraboides	(Linnaeus, 1758)	Italy	IT	Aosta Valley	Aosta	Brusson				45.7806	7.68744	WGS84		2020	5	21	1		adult				GBIF, 2023	GBIF, 2023. https://www.gbif.org/species/5743100
Platycerus caraboides caraboides (Linnaeus, 1758)	Lucanidae	Platycerus	caraboides	(Linnaeus, 1758)	Italy	IT	Aosta Valley	Aosta	Valdobbia								1990			1		adult			Coll. Leo, Cagliari	Bartolozzi and Maggini, 2007	Bartolozzi L., Maggini L., 2007. Insecta Coleoptera Lucanidae. In Ruffo S., Stoch F. (ed.), Checklist and distribution of the Italian fauna. Memorie del Museo civico di Storia naturale di Verona, 2. Serie, Sezione Scienze della Vita, 17 (2006): 191-192
Platycerus caraboides caraboides (Linnaeus, 1758)	Lucanidae	Platycerus	caraboides	(Linnaeus, 1758)	Italy	IT	Apulia	Foggia	Serracapriola			300					1944	6		1		adult				Franciscolo, 1997. Reported by Bartolozzi and Maggini (2007)	Franciscolo M.E., 1997. Fauna d’Italia. Vol. XXXV. Coleoptera Lucanidae. Calderini, Bologna, XI + 228 pp.
Platycerus caraboides caraboides (Linnaeus, 1758)	Lucanidae	Platycerus	caraboides	(Linnaeus, 1758)	Italy	IT	Basilicata	Potenza	Abriola	road L. Pantano-Sellata		1000					1991			1		adult			Coll. L. Bartolozzi	Bartolozzi and Maggini, 2007	Bartolozzi L., Maggini L., 2007. Insecta Coleoptera Lucanidae. In Ruffo S., Stoch F. (ed.), Checklist and distribution of the Italian fauna. Memorie del Museo civico di Storia naturale di Verona, 2. Serie, Sezione Scienze della Vita, 17 (2006): 191-192
Platycerus caraboides caraboides (Linnaeus, 1758)	Lucanidae	Platycerus	caraboides	(Linnaeus, 1758)	Italy	IT	Basilicata	Potenza	Piani del Pollino								1970	6		1		adult				Angelini, 1986	Angelini F., 1986. Coleotterofauna del Massiccio del Pollino (Basilicata-Calabria) (Coleoptera). Entomologica, XXI, Bari, 20-XII-1986: 37-125
Platycerus caraboides caraboides (Linnaeus, 1758)	Lucanidae	Platycerus	caraboides	(Linnaeus, 1758)	Italy	IT	Basilicata	Potenza	Serra del Prete							N/E	1970	6-7		1		adult				Angelini, 1986. Reported by Bartolozzi and Maggini (2007)	Angelini F., 1986. Coleotterofauna del Massiccio del Pollino (Basilicata-Calabria) (Coleoptera). Entomologica, XXI, Bari, 20-XII-1986: 37-125
Platycerus caraboides caraboides (Linnaeus, 1758)	Lucanidae	Platycerus	caraboides	(Linnaeus, 1758)	Italy	IT	Calabria	-	-	Monte Pollino							1933	7	13	2	females	adults	leg. Schatzmayr-Koch		Coll. Museo Civico di Storia Naturale di Milano	Dellacasa, 1966. Not reported by Franciscolo (1997) and Bartolozzi and Maggini (2007)	Dellacasa G., 1966. Sulle specie italiane di Platycerus (Coleoptera Lucanidae). Bollettino della Società entomologica italiana, 96 (3-4): 39-45
Platycerus caraboides caraboides (Linnaeus, 1758)	Lucanidae	Platycerus	caraboides	(Linnaeus, 1758)	Italy	IT	Calabria	-	-	Monte Pollino							1961	6	10	2	females	adults	leg. E. Moltoni		Coll. Museo Civico di Storia Naturale di Milano	Dellacasa, 1966. Not reported by Franciscolo (1997) and Bartolozzi and Maggini (2007)	Dellacasa G., 1966. Sulle specie italiane di Platycerus (Coleoptera Lucanidae). Bollettino della Società entomologica italiana, 96 (3-4): 39-45
Platycerus caraboides caraboides (Linnaeus, 1758)	Lucanidae	Platycerus	caraboides	(Linnaeus, 1758)	Italy	IT	Calabria	Catanzaro	Villaggio Mancuso, Sila			1200					1950	5	23	4	1 male, 3 females	adults	leg. Binaghi		Coll. Binaghi	Dellacasa, 1966. Not reported by Franciscolo (1997) and Bartolozzi and Maggini (2007)	Dellacasa G., 1966. Sulle specie italiane di Platycerus (Coleoptera Lucanidae). Bollettino della Società entomologica italiana, 96 (3-4): 39-45
Platycerus caraboides caraboides (Linnaeus, 1758)	Lucanidae	Platycerus	caraboides	(Linnaeus, 1758)	Italy	IT	Calabria	Cosenza	-	Monte Pollino							1951			1		adult				Mikšić, 1959. Reported by Bartolozzi and Maggini (2007)	Mikšić R., 1959. Beitrag zur Kenntnis der Lamellicornen-Fauna der Apenninen. Ricerche zoologiche sul massiccio del Pollino. Annali dell’Istituto e Museo di Zoologia dell’Università di Napoli, 11(8): 1-24
Platycerus caraboides caraboides (Linnaeus, 1758)	Lucanidae	Platycerus	caraboides	(Linnaeus, 1758)	Italy	IT	Calabria	Cosenza	-	Monte Pollino							1951			1		adult				Mikšić, 1959. Reported by Bartolozzi and Maggini (2007)	Mikšić R., 1959. Beitrag zur Kenntnis der Lamellicornen-Fauna der Apenninen. Ricerche zoologiche sul massiccio del Pollino. Annali dell’Istituto e Museo di Zoologia dell’Università di Napoli, 11(8): 1-24
Platycerus caraboides caraboides (Linnaeus, 1758)	Lucanidae	Platycerus	caraboides	(Linnaeus, 1758)	Italy	IT	Calabria	Potenza	-	Monte Pollino	Vacquarro	1500					1985	6	23	1	male	adult	leg. F. Angelini		Coll. Bartolozzi, Firenze	Bartolozzi and Maggini, 2007	Bartolozzi L., Maggini L., 2007. Insecta Coleoptera Lucanidae. In Ruffo S., Stoch F. (ed.), Checklist and distribution of the Italian fauna. Memorie del Museo civico di Storia naturale di Verona, 2. Serie, Sezione Scienze della Vita, 17 (2006): 191-192
Platycerus caraboides caraboides (Linnaeus, 1758)	Lucanidae	Platycerus	caraboides	(Linnaeus, 1758)	Italy	IT	Calabria	Reggio Calabria	-	Parco Nazionale dell’Aspromonte							abt. 2020			1		adult				Angelini, 2020	Angelini F., 2020. Contribution to the knowledge of beetles (Insecta Coleoptera) of some protected areas of Apulia, Basilicata and Calabria (Italy). Biodiversity Journal, 11 (1): 85–254
Platycerus caraboides caraboides (Linnaeus, 1758)	Lucanidae	Platycerus	caraboides	(Linnaeus, 1758)	Italy	IT	Campania	Avellino	-	Monte Terminio (Monti Picetini)		1786					1956	6		2	1 male, 1 female	adults			Coll. Museo di Verona	Mikšić, 1959. Reported by Bartolozzi and Maggini (2007)	Mikšić R., 1959. Beitrag zur Kenntnis der Lamellicornen-Fauna der Apenninen. Ricerche zoologiche sul massiccio del Pollino. Annali dell’Istituto e Museo di Zoologia dell’Università di Napoli, 11(8): 1-24
Platycerus caraboides caraboides (Linnaeus, 1758)	Lucanidae	Platycerus	caraboides	(Linnaeus, 1758)	Italy	IT	Campania	Avellino	Laceno	P.no Laceno (Monti Picetini)							1956	6		1		adult			Coll. Museo di Verona	Mikšić, 1959. Reported by Bartolozzi and Maggini (2007)	Mikšić R., 1959. Beitrag zur Kenntnis der Lamellicornen-Fauna der Apenninen. Ricerche zoologiche sul massiccio del Pollino. Annali dell’Istituto e Museo di Zoologia dell’Università di Napoli, 11(8): 1-24
Platycerus caraboides caraboides (Linnaeus, 1758)	Lucanidae	Platycerus	caraboides	(Linnaeus, 1758)	Italy	IT	Campania	Napoli	Monte Faito								1962	7	2	1		adult			Coll. Bari, Coll. Museo "G. Doria" cf. Franciscolo	Franciscolo, 1997. Reported by Bartolozzi and Maggini (2007)	Franciscolo M.E., 1997. Fauna d’Italia. Vol. XXXV. Coleoptera Lucanidae. Calderini, Bologna, XI + 228 pp.
Platycerus caraboides caraboides (Linnaeus, 1758)	Lucanidae	Platycerus	caraboides	(Linnaeus, 1758)	Italy	IT	Campania	Salerno	Ottati								2016			4		adults	leg. F. Parisi	Window flight trap		Campanaro and Parisi, 2021	Campanaro A., Parisi F., 2021. Open datasets wanted for tracking the insect decline: let’s start from saproxylic beetles. Biodiversity Data Journal, 9: e72741
Platycerus caraboides caraboides (Linnaeus, 1758)	Lucanidae	Platycerus	caraboides	(Linnaeus, 1758)	Italy	IT	Emilia Romagna	Forlì-Cesena	Bagno di Romagna	Foresta della Lama	close to "casa della Forestale"	~ 700					2015	5	11-13	2		adults	leg. L. Bartolozzi & M. Norbiato			Ceccolini and Norbiato, 2015	Ceccolini F., Norbiato M., 2015. Contributo alla conoscenza della coleotterofauna della Foresta della Lama nel Parco Nazionale delle Foreste Casentinesi, Monte Falterona e Campigna. (Insecta Coleoptera Rhysodidae, Lucanidae, Scarabaeidae, Elateridae, Endomychidae, Coccinellidae, Cleridae, Salpingidae, Cerambycidae, Anthribidae, Attelabidae). Quaderno di Studi e Notizie di Storia Naturale della Ro…
Platycerus caraboides caraboides (Linnaeus, 1758)	Lucanidae	Platycerus	caraboides	(Linnaeus, 1758)	Italy	IT	Emilia Romagna	Forlì-Cesena	Campigna								2001			1		adult			Coll. Callegari, Villanova (FO)	Bartolozzi and Maggini, 2007	Bartolozzi L., Maggini L., 2007. Insecta Coleoptera Lucanidae. In Ruffo S., Stoch F. (ed.), Checklist and distribution of the Italian fauna. Memorie del Museo civico di Storia naturale di Verona, 2. Serie, Sezione Scienze della Vita, 17 (2006): 191-192
Platycerus caraboides caraboides (Linnaeus, 1758)	Lucanidae	Platycerus	caraboides	(Linnaeus, 1758)	Italy	IT	Emilia Romagna	Forlì-Cesena	Monteriolo			650					1975-1986			1		adult				Contarini, 1987. Reported by Bartolozzi and Maggini (2007)	Contarini E., 1987. Eco-profili d'ambiente della coleotterofauna di Romagna. 1. Il Querco-Ostryetum dell'orizzonte submontano. Bollettino dell'Associazione Romana di Entomologia, 41(1-4) [1986]: 1-62
Platycerus caraboides caraboides (Linnaeus, 1758)	Lucanidae	Platycerus	caraboides	(Linnaeus, 1758)	Italy	IT	Emilia Romagna	Forlì-Cesena	Portico di Romagna			650					1975-1986			1		adult				Contarini, 1987. Reported by Bartolozzi and Maggini (2007)	Contarini E., 1987. Eco-profili d'ambiente della coleotterofauna di Romagna. 1. Il Querco-Ostryetum dell'orizzonte submontano. Bollettino dell'Associazione Romana di Entomologia, 41(1-4) [1986]: 1-62
Platycerus caraboides caraboides (Linnaeus, 1758)	Lucanidae	Platycerus	caraboides	(Linnaeus, 1758)	Italy	IT	Emilia Romagna	Forlì-Cesena	Premilcuore	Monte Gemelli		1000					1995	5	7	1		adult	leg. R. Fabbri		Coll. R. Fabbri	Melloni and Landi, 1997. Reported by Bartolozzi and Maggini (2007)	Melloni L., Landi E., 1997. Nuovi dati corologici sui coleotteri Lucanoidea e Scarabaeoidea saprocoprofagi della Romagna (Insecta, Coleoptera). Quaderno di Studi e Notizie di Storia Naturale della Romagna, 7: 23-37
Platycerus caraboides caraboides (Linnaeus, 1758)	Lucanidae	Platycerus	caraboides	(Linnaeus, 1758)	Italy	IT	Emilia Romagna	Forlì-Cesena	Rifugio la Burraia								abt. 1969			1		adult				Zangheri, 1969. Reported by Bartolozzi and Maggini (2007)	Zangheri P., 1969. Repertorio sistematico e topografico della flora e fauna vivente e fossile della Romagna. Memorie del Museo civico di storia naturale di Verona (F.S.), 1(3): 885-1414
Platycerus caraboides caraboides (Linnaeus, 1758)	Lucanidae	Platycerus	caraboides	(Linnaeus, 1758)	Italy	IT	Emilia Romagna	Forlì-Cesena	San Benedetto in Alpe			500					1985	5	10	1		adult	leg. W. Pagliacci		Coll. W. Pagliacci	Melloni and Landi, 1997. Reported by Bartolozzi and Maggini (2007)	Melloni L., Landi E., 1997. Nuovi dati corologici sui coleotteri Lucanoidea e Scarabaeoidea saprocoprofagi della Romagna (Insecta, Coleoptera). Quaderno di Studi e Notizie di Storia Naturale della Romagna, 7: 23-37
Platycerus caraboides caraboides (Linnaeus, 1758)	Lucanidae	Platycerus	caraboides	(Linnaeus, 1758)	Italy	IT	Emilia Romagna	Forlì-Cesena	San Benedetto in Alpe								1986			1		adult			Coll. Callegari, Villanova (FO)	Bartolozzi and Maggini, 2007	Bartolozzi L., Maggini L., 2007. Insecta Coleoptera Lucanidae. In Ruffo S., Stoch F. (ed.), Checklist and distribution of the Italian fauna. Memorie del Museo civico di Storia naturale di Verona, 2. Serie, Sezione Scienze della Vita, 17 (2006): 191-192
Platycerus caraboides caraboides (Linnaeus, 1758)	Lucanidae	Platycerus	caraboides	(Linnaeus, 1758)	Italy	IT	Emilia Romagna	Forlì-Cesena	Santa Sofia			200					1972			1		adult			Coll. Contarini, Bagnacavallo (RA)	Bartolozzi and Maggini, 2007	Bartolozzi L., Maggini L., 2007. Insecta Coleoptera Lucanidae. In Ruffo S., Stoch F. (ed.), Checklist and distribution of the Italian fauna. Memorie del Museo civico di Storia naturale di Verona, 2. Serie, Sezione Scienze della Vita, 17 (2006): 191-192
Platycerus caraboides caraboides (Linnaeus, 1758)	Lucanidae	Platycerus	caraboides	(Linnaeus, 1758)	Italy	IT	Emilia Romagna	Forlì-Cesena	Sarsina	Loc. Ranchio		350					1984	11	10	1		adult	leg. W. Pagliacci		Coll. W. Pagliacci	Melloni and Landi, 1997. Reported by Bartolozzi and Maggini (2007)	Melloni L., Landi E., 1997. Nuovi dati corologici sui coleotteri Lucanoidea e Scarabaeoidea saprocoprofagi della Romagna (Insecta, Coleoptera). Quaderno di Studi e Notizie di Storia Naturale della Romagna, 7: 23-37
Platycerus caraboides caraboides (Linnaeus, 1758)	Lucanidae	Platycerus	caraboides	(Linnaeus, 1758)	Italy	IT	Emilia Romagna	Forlì-Cesena	Sarsina								1986			1		adult			Coll. Callegari, Villanova (FO)	Bartolozzi and Maggini, 2007	Bartolozzi L., Maggini L., 2007. Insecta Coleoptera Lucanidae. In Ruffo S., Stoch F. (ed.), Checklist and distribution of the Italian fauna. Memorie del Museo civico di Storia naturale di Verona, 2. Serie, Sezione Scienze della Vita, 17 (2006): 191-192
Platycerus caraboides caraboides (Linnaeus, 1758)	Lucanidae	Platycerus	caraboides	(Linnaeus, 1758)	Italy	IT	Emilia Romagna	Forlì-Cesena	Sarsina				43.8703	12.0917	WGS84		2021	5	1	1		adult				GBIF, 2023	GBIF, 2023. https://www.gbif.org/species/5743100
Platycerus caraboides caraboides (Linnaeus, 1758)	Lucanidae	Platycerus	caraboides	(Linnaeus, 1758)	Italy	IT	Emilia Romagna	Forlì-Cesena	Sarsina								1970-1998			1		adult			Coll. I. Gudenzi 1970-1998	Regione Emilia Romagna, 2018	Regione Emilia Romagna, 2018. SIC IT4080010, Careste presso Sarsina - Misure Specifiche di Conservazione. Regione Emilia Romagna, Direzione Generale Agricoltura, 106 pp.
Platycerus caraboides caraboides (Linnaeus, 1758)	Lucanidae	Platycerus	caraboides	(Linnaeus, 1758)	Italy	IT	Emilia Romagna	Forlì-Cesena	Spinello			120					abt. 1983			1		adult				Contarini and Garagnani, 1982. Reported by Bartolozzi and Maggini (2007)	Contarini E., Garagnani P., 1982. Contributo alla conoscenza della Coleotterofauna dell'Emilia Romagna. Bollettino dell'Associazione Romana di Entomologia, 35 [1980]: 52-56
Platycerus caraboides caraboides (Linnaeus, 1758)	Lucanidae	Platycerus	caraboides	(Linnaeus, 1758)	Italy	IT	Emilia Romagna	Forlì-Cesena	Tredozio			750					1975-1986			1		adult				Contarini, 1987. Reported by Bartolozzi and Maggini (2007)	Contarini E., 1987. Eco-profili d'ambiente della coleotterofauna di Romagna. 1. Il Querco-Ostryetum dell'orizzonte submontano. Bollettino dell'Associazione Romana di Entomologia, 41(1-4) [1986]: 1-62
Platycerus caraboides caraboides (Linnaeus, 1758)	Lucanidae	Platycerus	caraboides	(Linnaeus, 1758)	Italy	IT	Emilia Romagna	Modena	Pavullo nel Frignano			600					1960	6		1		adult				Franciscolo, 1997. Reported by Bartolozzi and Maggini (2007)	Franciscolo M.E., 1997. Fauna d’Italia. Vol. XXXV. Coleoptera Lucanidae. Calderini, Bologna, XI + 228 pp.
Platycerus caraboides caraboides (Linnaeus, 1758)	Lucanidae	Platycerus	caraboides	(Linnaeus, 1758)	Italy	IT	Emilia Romagna	Parma	Monte Gottero			800					1976	8		1		adult				Franciscolo, 1997. Reported by Bartolozzi and Maggini (2007)	Franciscolo M.E., 1997. Fauna d’Italia. Vol. XXXV. Coleoptera Lucanidae. Calderini, Bologna, XI + 228 pp.	Reported as La Spezia in Franciscolo, 1997
Platycerus caraboides caraboides (Linnaeus, 1758)	Lucanidae	Platycerus	caraboides	(Linnaeus, 1758)	Italy	IT	Emilia Romagna	Piacenza	Bettola	Bigotti, surroundings		793	44.7456	9.63185	WGS84	S/W	2015	4	21	38		larvae	leg. D. Scaccini		Coll. D. Scaccini	Scaccini, 2018	Scaccini D., 2018. Updated distribution of the species of the genus Platycerus Geoffroy, 1762 in Piacenza province and surroundings (northern Italy), with new records of host trees (Coleoptera: Lucanidae). Onychium, 14: 135-144
Platycerus caraboides caraboides (Linnaeus, 1758)	Lucanidae	Platycerus	caraboides	(Linnaeus, 1758)	Italy	IT	Emilia Romagna	Piacenza	Bettola	Recesio, surroundings		723	44.704	9.59052	WGS84	N/E	2016	9	28	12	2 males, 10 larvae	2 adults, 10 larvae	leg. D. Scaccini		Coll. D. Scaccini	Scaccini, 2018	Scaccini D., 2018. Updated distribution of the species of the genus Platycerus Geoffroy, 1762 in Piacenza province and surroundings (northern Italy), with new records of host trees (Coleoptera: Lucanidae). Onychium, 14: 135-144
Platycerus caraboides caraboides (Linnaeus, 1758)	Lucanidae	Platycerus	caraboides	(Linnaeus, 1758)	Italy	IT	Emilia Romagna	Piacenza	Bettola	trail to Buzzetti		725	44.7807	9.56672	WGS84	N/E	2015	4	3	6		larvae	leg. D. Scaccini		Coll. D. Scaccini	Scaccini, 2018	Scaccini D., 2018. Updated distribution of the species of the genus Platycerus Geoffroy, 1762 in Piacenza province and surroundings (northern Italy), with new records of host trees (Coleoptera: Lucanidae). Onychium, 14: 135-144
Platycerus caraboides caraboides (Linnaeus, 1758)	Lucanidae	Platycerus	caraboides	(Linnaeus, 1758)	Italy	IT	Emilia Romagna	Piacenza	Bobbio	Centomerli, surroundings		455	44.8055	9.41032	WGS84	S/E	2015	11	12	10		larvae	leg. D. Scaccini		Coll. D. Scaccini	Scaccini, 2018	Scaccini D., 2018. Updated distribution of the species of the genus Platycerus Geoffroy, 1762 in Piacenza province and surroundings (northern Italy), with new records of host trees (Coleoptera: Lucanidae). Onychium, 14: 135-144
Platycerus caraboides caraboides (Linnaeus, 1758)	Lucanidae	Platycerus	caraboides	(Linnaeus, 1758)	Italy	IT	Emilia Romagna	Piacenza	Ferriere	Frazione Canadello		800					2011	5	11	1	male	adult	leg. C. Acquistapace			Scaccini, 2018	Scaccini D., 2018. Updated distribution of the species of the genus Platycerus Geoffroy, 1762 in Piacenza province and surroundings (northern Italy), with new records of host trees (Coleoptera: Lucanidae). Onychium, 14: 135-144
Platycerus caraboides caraboides (Linnaeus, 1758)	Lucanidae	Platycerus	caraboides	(Linnaeus, 1758)	Italy	IT	Emilia Romagna	Piacenza	Ferriere	Lago Moo		1000					1967	6	2	1	male	adult	leg. F. Tagliaferri		Coll. DiProVeS, Piacenza	Scaccini, 2018	Scaccini D., 2018. Updated distribution of the species of the genus Platycerus Geoffroy, 1762 in Piacenza province and surroundings (northern Italy), with new records of host trees (Coleoptera: Lucanidae). Onychium, 14: 135-144
Platycerus caraboides caraboides (Linnaeus, 1758)	Lucanidae	Platycerus	caraboides	(Linnaeus, 1758)	Italy	IT	Emilia Romagna	Piacenza	Ferriere	Selva		1100					1968	5	23	1	male	adult	leg. F. Tagliaferri		Coll. DiProVeS, Piacenza	Scaccini, 2018	Scaccini D., 2018. Updated distribution of the species of the genus Platycerus Geoffroy, 1762 in Piacenza province and surroundings (northern Italy), with new records of host trees (Coleoptera: Lucanidae). Onychium, 14: 135-144
Platycerus caraboides caraboides (Linnaeus, 1758)	Lucanidae	Platycerus	caraboides	(Linnaeus, 1758)	Italy	IT	Emilia Romagna	Piacenza	Ferriere			1200					2011	5	21	1	male	adult	photo by P. Marenzi			Scaccini, 2018	Scaccini D., 2018. Updated distribution of the species of the genus Platycerus Geoffroy, 1762 in Piacenza province and surroundings (northern Italy), with new records of host trees (Coleoptera: Lucanidae). Onychium, 14: 135-144
Platycerus caraboides caraboides (Linnaeus, 1758)	Lucanidae	Platycerus	caraboides	(Linnaeus, 1758)	Italy	IT	Emilia Romagna	Piacenza	Filippazzi	Coli		775	44.7844	9.48362	WGS84	N	2016	5	5	9	1 female	1 adult, 8 larvae	leg. D. Scaccini		Coll. D. Scaccini	Scaccini, 2018	Scaccini D., 2018. Updated distribution of the species of the genus Platycerus Geoffroy, 1762 in Piacenza province and surroundings (northern Italy), with new records of host trees (Coleoptera: Lucanidae). Onychium, 14: 135-144
Platycerus caraboides caraboides (Linnaeus, 1758)	Lucanidae	Platycerus	caraboides	(Linnaeus, 1758)	Italy	IT	Emilia Romagna	Piacenza	Piozzano	Vidiano, surroundings		448	44.9258	9.4543	WGS84	S/E	2016	9	27	-		(oviposition scar)	photo by D. Scaccini		field observations by D. Scaccini	Scaccini, 2018	Scaccini D., 2018. Updated distribution of the species of the genus Platycerus Geoffroy, 1762 in Piacenza province and surroundings (northern Italy), with new records of host trees (Coleoptera: Lucanidae). Onychium, 14: 135-144
Platycerus caraboides caraboides (Linnaeus, 1758)	Lucanidae	Platycerus	caraboides	(Linnaeus, 1758)	Italy	IT	Emilia Romagna	Piacenza	Ponte dell'Olio	Cassano, surroundings		586	44.8389	9.63901	WGS84	N/W	2015	5	27	6	1 male, 5 larvae	1 adult, 5 larvae	leg. D. Scaccini		Coll. D. Scaccini	Scaccini, 2018	Scaccini D., 2018. Updated distribution of the species of the genus Platycerus Geoffroy, 1762 in Piacenza province and surroundings (northern Italy), with new records of host trees (Coleoptera: Lucanidae). Onychium, 14: 135-144
Platycerus caraboides caraboides (Linnaeus, 1758)	Lucanidae	Platycerus	caraboides	(Linnaeus, 1758)	Italy	IT	Emilia Romagna	Piacenza	Pradovera	Farini, surroundings		855	44.741	9.49642	WGS84	N/E	2016	3	31	3		larvae	leg. D. Scaccini		Coll. D. Scaccini	Scaccini, 2018	Scaccini D., 2018. Updated distribution of the species of the genus Platycerus Geoffroy, 1762 in Piacenza province and surroundings (northern Italy), with new records of host trees (Coleoptera: Lucanidae). Onychium, 14: 135-144
Platycerus caraboides caraboides (Linnaeus, 1758)	Lucanidae	Platycerus	caraboides	(Linnaeus, 1758)	Italy	IT	Emilia Romagna	Piacenza	Rivergaro	Mandrola		572	44.864	9.58795	WGS84	N	2016	8	25	2		larvae	leg. D. Scaccini		Coll. D. Scaccini	Scaccini, 2018	Scaccini D., 2018. Updated distribution of the species of the genus Platycerus Geoffroy, 1762 in Piacenza province and surroundings (northern Italy), with new records of host trees (Coleoptera: Lucanidae). Onychium, 14: 135-144
Platycerus caraboides caraboides (Linnaeus, 1758)	Lucanidae	Platycerus	caraboides	(Linnaeus, 1758)	Italy	IT	Emilia Romagna	Piacenza	Rivergaro	Rallio		461	44.8599	9.56459	WGS84	N/W	2016	9	26	5		larvae	leg. D. Scaccini		Coll. D. Scaccini	Scaccini, 2018	Scaccini D., 2018. Updated distribution of the species of the genus Platycerus Geoffroy, 1762 in Piacenza province and surroundings (northern Italy), with new records of host trees (Coleoptera: Lucanidae). Onychium, 14: 135-144
Platycerus caraboides caraboides (Linnaeus, 1758)	Lucanidae	Platycerus	caraboides	(Linnaeus, 1758)	Italy	IT	Emilia Romagna	Piacenza	Rivergaro	surroundings of Monte Dinavolo		637	44.862	9.58298	WGS84	N	2016	8	25	-		(oviposition scar)	photo by D. Scaccini		field observations by D. Scaccini	Scaccini, 2018	Scaccini D., 2018. Updated distribution of the species of the genus Platycerus Geoffroy, 1762 in Piacenza province and surroundings (northern Italy), with new records of host trees (Coleoptera: Lucanidae). Onychium, 14: 135-144
Platycerus caraboides caraboides (Linnaeus, 1758)	Lucanidae	Platycerus	caraboides	(Linnaeus, 1758)	Italy	IT	Emilia Romagna	Piacenza	Travo	Travo, surroundings		578	44.8702	9.52305	WGS84	N/E	2016	9	26	1		larva	leg. D. Scaccini		Coll. D. Scaccini	Scaccini, 2018	Scaccini D., 2018. Updated distribution of the species of the genus Platycerus Geoffroy, 1762 in Piacenza province and surroundings (northern Italy), with new records of host trees (Coleoptera: Lucanidae). Onychium, 14: 135-144
Platycerus caraboides caraboides (Linnaeus, 1758)	Lucanidae	Platycerus	caraboides	(Linnaeus, 1758)	Italy	IT	Emilia Romagna	Piacenza	Vernasca	Luneto di Bore		787	44.74	9.80761	WGS84	N/W	2016	3	24	6	1 male, 1 female (remains), 4 larvae	2 adults, 4 larvae	leg. D. Scaccini		Coll. D. Scaccini	Scaccini, 2018	Scaccini D., 2018. Updated distribution of the species of the genus Platycerus Geoffroy, 1762 in Piacenza province and surroundings (northern Italy), with new records of host trees (Coleoptera: Lucanidae). Onychium, 14: 135-144
Platycerus caraboides caraboides (Linnaeus, 1758)	Lucanidae	Platycerus	caraboides	(Linnaeus, 1758)	Italy	IT	Emilia Romagna	Piacenza	Vernasca	Luneto di Bore		829	44.736	9.8041	WGS84	N/W	2016	3	24	2		larvae	leg. D. Scaccini		Coll. D. Scaccini	Scaccini, 2018	Scaccini D., 2018. Updated distribution of the species of the genus Platycerus Geoffroy, 1762 in Piacenza province and surroundings (northern Italy), with new records of host trees (Coleoptera: Lucanidae). Onychium, 14: 135-144
Platycerus caraboides caraboides (Linnaeus, 1758)	Lucanidae	Platycerus	caraboides	(Linnaeus, 1758)	Italy	IT	Emilia Romagna	Piacenza	Zerba	Frazione Pey		1500					1962	4	29	4	2 males, 2 females	adults	leg. A. Ravizza		Coll. Aliquò, Catania	Bartolozzi and Maggini, 2007	Bartolozzi L., Maggini L., 2007. Insecta Coleoptera Lucanidae. In Ruffo S., Stoch F. (ed.), Checklist and distribution of the Italian fauna. Memorie del Museo civico di Storia naturale di Verona, 2. Serie, Sezione Scienze della Vita, 17 (2006): 191-192
Platycerus caraboides caraboides (Linnaeus, 1758)	Lucanidae	Platycerus	caraboides	(Linnaeus, 1758)	Italy	IT	Emilia Romagna	Reggio Emilia	Correggio			700					2007	5	19	1		adult	leg. Degiovanni			Forum Entomologi Italiani, 2023 + Unpublished details	Forum Entomologi Italiani, 2023. http://www.entomologiitaliani.net/public/forum/phpBB3/
Platycerus caraboides caraboides (Linnaeus, 1758)	Lucanidae	Platycerus	caraboides	(Linnaeus, 1758)	Italy	IT	Friuli-Venezia Giulia	-	-				46.3301	13.4204	WGS84		2023	6	18	1		adult	photo by M. Giraldi			GBIF, 2023	GBIF, 2023. https://www.gbif.org/species/5743100
Platycerus caraboides caraboides (Linnaeus, 1758)	Lucanidae	Platycerus	caraboides	(Linnaeus, 1758)	Italy	IT	Friuli-Venezia Giulia	Gorizia	Isola Morosini			20					1969	4-6		1		adult			Coll. Franciscolo	Franciscolo, 1997. Reported by Bartolozzi and Maggini (2007)	Franciscolo M.E., 1997. Fauna d’Italia. Vol. XXXV. Coleoptera Lucanidae. Calderini, Bologna, XI + 228 pp.
Platycerus caraboides caraboides (Linnaeus, 1758)	Lucanidae	Platycerus	caraboides	(Linnaeus, 1758)	Italy	IT	Friuli-Venezia Giulia	Gorizia	Medea			200					1967	5		1		adult			Coll. Franciscolo	Franciscolo, 1997. Reported by Bartolozzi and Maggini (2007)	Franciscolo M.E., 1997. Fauna d’Italia. Vol. XXXV. Coleoptera Lucanidae. Calderini, Bologna, XI + 228 pp.
Platycerus caraboides caraboides (Linnaeus, 1758)	Lucanidae	Platycerus	caraboides	(Linnaeus, 1758)	Italy	IT	Friuli-Venezia Giulia	Gorizia	Selva di Tarnova	Bosco di Panovic, Nuova Gorica		200					1971	5-7		1		adult			Coll. Franciscolo	Franciscolo, 1997. Reported by Bartolozzi and Maggini (2007)	Franciscolo M.E., 1997. Fauna d’Italia. Vol. XXXV. Coleoptera Lucanidae. Calderini, Bologna, XI + 228 pp.
Platycerus caraboides caraboides (Linnaeus, 1758)	Lucanidae	Platycerus	caraboides	(Linnaeus, 1758)	Italy	IT	Friuli-Venezia Giulia	Pordenone	Gleris	Vallone di Gleris							1976			1		adult				Brandmayr, 1987. Reported by Bartolozzi and Maggini (2007)	Brandmayr P., 1987. Aspetti faunistici della Val d'Alba. Azienda delle Foreste, Regione Autonoma Friuli-Venezia Giulia, pp. 137	It seems not possible to have the specimen found at 1200 m a.s.l. in the area
Platycerus caraboides caraboides (Linnaeus, 1758)	Lucanidae	Platycerus	caraboides	(Linnaeus, 1758)	Italy	IT	Friuli-Venezia Giulia	Pordenone	Meduno	Monte Chiarandeit		700					1995			1		adult			Coll. Callegari, Villanova (FO)	Bartolozzi and Maggini, 2007	Bartolozzi L., Maggini L., 2007. Insecta Coleoptera Lucanidae. In Ruffo S., Stoch F. (ed.), Checklist and distribution of the Italian fauna. Memorie del Museo civico di Storia naturale di Verona, 2. Serie, Sezione Scienze della Vita, 17 (2006): 191-192
Platycerus caraboides caraboides (Linnaeus, 1758)	Lucanidae	Platycerus	caraboides	(Linnaeus, 1758)	Italy	IT	Friuli-Venezia Giulia	Pordenone	Poffabro			800					1995			1		adult			Coll. Callegari, Villanova (FO)	Bartolozzi and Maggini, 2007	Bartolozzi L., Maggini L., 2007. Insecta Coleoptera Lucanidae. In Ruffo S., Stoch F. (ed.), Checklist and distribution of the Italian fauna. Memorie del Museo civico di Storia naturale di Verona, 2. Serie, Sezione Scienze della Vita, 17 (2006): 191-192
Platycerus caraboides caraboides (Linnaeus, 1758)	Lucanidae	Platycerus	caraboides	(Linnaeus, 1758)	Italy	IT	Friuli-Venezia Giulia	Trieste	-	Monte Re							abt. 1938			1		adult				Müller, 1938. Reported by Dellacasa (1966). Not reported by Franciscolo (1997) and Bartolozzi and Maggini (2007)	Müller G., 1938. Note su alcuni Coleotteri Lamellicorni (Scarabaeidae, Lucanidae). Bollettino della Società entomologica italiana, 70: 50-60
Platycerus caraboides caraboides (Linnaeus, 1758)	Lucanidae	Platycerus	caraboides	(Linnaeus, 1758)	Italy	IT	Friuli-Venezia Giulia	Trieste	Taracento			20					1948	5	10	5	males	adults	leg. Busolini		Coll. Bucciarelli	Dellacasa, 1966. Not reported by Franciscolo (1997) and Bartolozzi and Maggini (2007)	Dellacasa G., 1966. Sulle specie italiane di Platycerus (Coleoptera Lucanidae). Bollettino della Società entomologica italiana, 96 (3-4): 39-45
Platycerus caraboides caraboides (Linnaeus, 1758)	Lucanidae	Platycerus	caraboides	(Linnaeus, 1758)	Italy	IT	Friuli-Venezia Giulia	Udine	Formeaso	Monte di Formeso		560					abt. 1905			1		adult				Gortani, 1905. Reported by Bartolozzi and Maggini (2007)	Gortani M. 1905. Saggio sulla distribuzione geografica dei Coleotteri in Friuli. In Alto. Cronaca bimestrale della Società Alpina Friulana, Udine 15 : 16-17
Platycerus caraboides caraboides (Linnaeus, 1758)	Lucanidae	Platycerus	caraboides	(Linnaeus, 1758)	Italy	IT	Friuli-Venezia Giulia	Udine	Forni di Sopra	Monte Varmost		1900					abt. 1905			1		adult				Gortani, 1905. Reported by Bartolozzi and Maggini (2007)	Gortani M. 1905. Saggio sulla distribuzione geografica dei Coleotteri in Friuli. In Alto. Cronaca bimestrale della Società Alpina Friulana, Udine 15 : 16-17
Platycerus caraboides caraboides (Linnaeus, 1758)	Lucanidae	Platycerus	caraboides	(Linnaeus, 1758)	Italy	IT	Friuli-Venezia Giulia	Udine	Forni di Sopra	Valle di Giaf		1500					abt. 1905			1		adult				Gortani, 1905. Reported by Bartolozzi and Maggini (2007)	Gortani M. 1905. Saggio sulla distribuzione geografica dei Coleotteri in Friuli. In Alto. Cronaca bimestrale della Società Alpina Friulana, Udine 15 : 16-17
Platycerus caraboides caraboides (Linnaeus, 1758)	Lucanidae	Platycerus	caraboides	(Linnaeus, 1758)	Italy	IT	Friuli-Venezia Giulia	Udine	Musi								1994			1		adult				Mizunuma and Nagai, 1994. Reported by Franciscolo (1997) and Bartolozzi and Maggini (2007)	Mizunuma T., Nagai S., 1994. The Lucanid Beetles of the World. Mushi-Sha's Iconographic Series of Insects. In: Hiroshi Fujita (ed.), Tokyo, I: 337, 102 pp.
Platycerus caraboides caraboides (Linnaeus, 1758)	Lucanidae	Platycerus	caraboides	(Linnaeus, 1758)	Italy	IT	Friuli-Venezia Giulia	Udine	Pontebba								abt. 1911			1		adult				Tacconi, 1911. Reported by Bartolozzi and Maggini (2007)	Tacconi G. 1911. Contributo allo studio degli insetti del Friuli. In Alto. Cronaca bimestrale della Società Alpina Friulana, Udine 21 : 27-39
Platycerus caraboides caraboides (Linnaeus, 1758)	Lucanidae	Platycerus	caraboides	(Linnaeus, 1758)	Italy	IT	Friuli-Venezia Giulia	Udine	Tolmezzo								abt. 1895			1		adult				Lazzarini, 1895. Reported by Bartolozzi and Maggini (2007)	Lazzarini A. 1895. Catalogo di Coleotteri friulani (continuazione). In Alto. Cronaca bimestrale della Società Alpina Friulana, Udine 6 (2): 23-25
Platycerus caraboides caraboides (Linnaeus, 1758)	Lucanidae	Platycerus	caraboides	(Linnaeus, 1758)	Italy	IT	Lazio	Frosinone	Filettino			1062					1909	6	16	1		adult	leg. Dodero		Coll. Dodero	Dellacasa, 1966. Not reported by Franciscolo (1997) and Bartolozzi and Maggini (2007)	Dellacasa G., 1966. Sulle specie italiane di Platycerus (Coleoptera Lucanidae). Bollettino della Società entomologica italiana, 96 (3-4): 39-45
Platycerus caraboides caraboides (Linnaeus, 1758)	Lucanidae	Platycerus	caraboides	(Linnaeus, 1758)	Italy	IT	Lazio	Rieti	Monte Terminillo	Piazzale tra Pian de Valli e Rialto		1670					2011	6	3	1		adult				Forum Entomologi Italiani, 2023	Forum Entomologi Italiani, 2023. http://www.entomologiitaliani.net/public/forum/phpBB3/
Platycerus caraboides caraboides (Linnaeus, 1758)	Lucanidae	Platycerus	caraboides	(Linnaeus, 1758)	Italy	IT	Lazio	Rome	-	Colli Albani							1961	4	23	1		adult	leg. M. Martinelli			Tassi, 1961. Reported by Dellacasa (1966). Not reported by Franciscolo (1997) and Bartolozzi and Maggini (2007)	Tassi F., 1961. Reperti. Bollettino dell'Associazione Romana di Entomologia, XVI: II
Platycerus caraboides caraboides (Linnaeus, 1758)	Lucanidae	Platycerus	caraboides	(Linnaeus, 1758)	Italy	IT	Lazio	Rome	Carpineto Romano	Località Semprevisa		1100					2014	5	26	1		adult				Forum Entomologi Italiani, 2023	Forum Entomologi Italiani, 2023. http://www.entomologiitaliani.net/public/forum/phpBB3/
Platycerus caraboides caraboides (Linnaeus, 1758)	Lucanidae	Platycerus	caraboides	(Linnaeus, 1758)	Italy	IT	Lazio	Rome	Tivoli								2012	5	19	1	male	adult	photo by "ellelle"			Forum Natura Mediterraneo, 2023	Forum Natura Mediterraneo, 2023. https://www.naturamediterraneo.com/forum/forum.asp?FORUM_ID=106
Platycerus caraboides caraboides (Linnaeus, 1758)	Lucanidae	Platycerus	caraboides	(Linnaeus, 1758)	Italy	IT	Lazio	Rome	Tolfa (nearby)	Valle rio fiume		170					2011	4	7	1		adult				Forum Entomologi Italiani, 2023	Forum Entomologi Italiani, 2023. http://www.entomologiitaliani.net/public/forum/phpBB3/
Platycerus caraboides caraboides (Linnaeus, 1758)	Lucanidae	Platycerus	caraboides	(Linnaeus, 1758)	Italy	IT	Lazio	Viterbo	-	Monte Cimino							abt. 1938			1		adult				Müller, 1938. Reported by Dellacasa (1966). Not reported by Franciscolo (1997) and Bartolozzi and Maggini (2007)	Müller G., 1938. Note su alcuni Coleotteri Lamellicorni (Scarabaeidae, Lucanidae). Bollettino della Società entomologica italiana, 70: 50-60
Platycerus caraboides caraboides (Linnaeus, 1758)	Lucanidae	Platycerus	caraboides	(Linnaeus, 1758)	Italy	IT	Lazio	Viterbo	Acquapendente			300					1962	6		1		adult				Franciscolo, 1997. Reported by Bartolozzi and Maggini (2007)	Franciscolo M.E., 1997. Fauna d’Italia. Vol. XXXV. Coleoptera Lucanidae. Calderini, Bologna, XI + 228 pp.
Platycerus caraboides caraboides (Linnaeus, 1758)	Lucanidae	Platycerus	caraboides	(Linnaeus, 1758)	Italy	IT	Lazio	Viterbo	Gradoli			350					1962	6		1		adult				Franciscolo, 1997. Reported by Bartolozzi and Maggini (2007)	Franciscolo M.E., 1997. Fauna d’Italia. Vol. XXXV. Coleoptera Lucanidae. Calderini, Bologna, XI + 228 pp.
Platycerus caraboides caraboides (Linnaeus, 1758)	Lucanidae	Platycerus	caraboides	(Linnaeus, 1758)	Italy	IT	Lazio	Viterbo	Vasanello								2013	4	25	1	male	adult	photo by "Ale67"			Forum Natura Mediterraneo, 2023	Forum Natura Mediterraneo, 2023. https://www.naturamediterraneo.com/forum/forum.asp?FORUM_ID=106
Platycerus caraboides caraboides (Linnaeus, 1758)	Lucanidae	Platycerus	caraboides	(Linnaeus, 1758)	Italy	IT	Liguria	Genoa	Arenzano								1967			1		adult			Coll. Museo "E. Caffi", Bergamo	Bartolozzi and Maggini, 2007	Bartolozzi L., Maggini L., 2007. Insecta Coleoptera Lucanidae. In Ruffo S., Stoch F. (ed.), Checklist and distribution of the Italian fauna. Memorie del Museo civico di Storia naturale di Verona, 2. Serie, Sezione Scienze della Vita, 17 (2006): 191-192
Platycerus caraboides caraboides (Linnaeus, 1758)	Lucanidae	Platycerus	caraboides	(Linnaeus, 1758)	Italy	IT	Liguria	Genoa	Casella			410					1917	5		1	male	adult	leg. Mancini		Coll. Mancini	Dellacasa, 1966. Not reported by Franciscolo (1997) and Bartolozzi and Maggini (2007)	Dellacasa G., 1966. Sulle specie italiane di Platycerus (Coleoptera Lucanidae). Bollettino della Società entomologica italiana, 96 (3-4): 39-45
Platycerus caraboides caraboides (Linnaeus, 1758)	Lucanidae	Platycerus	caraboides	(Linnaeus, 1758)	Italy	IT	Liguria	Genoa	Creto			600					1983			1		adult			Coll. Rey, Genova	Bartolozzi and Maggini, 2007	Bartolozzi L., Maggini L., 2007. Insecta Coleoptera Lucanidae. In Ruffo S., Stoch F. (ed.), Checklist and distribution of the Italian fauna. Memorie del Museo civico di Storia naturale di Verona, 2. Serie, Sezione Scienze della Vita, 17 (2006): 191-192
Platycerus caraboides caraboides (Linnaeus, 1758)	Lucanidae	Platycerus	caraboides	(Linnaeus, 1758)	Italy	IT	Liguria	Genoa	Tiglieto	Passo del Faiallo		800					1967	5	25	1		adult			Coll. G. Dellacasa	Franciscolo, 1997. Not reported by Bartolozzi and Maggini (2007)	Franciscolo M.E., 1997. Fauna d’Italia. Vol. XXXV. Coleoptera Lucanidae. Calderini, Bologna, XI + 228 pp.
Platycerus caraboides caraboides (Linnaeus, 1758)	Lucanidae	Platycerus	caraboides	(Linnaeus, 1758)	Italy	IT	Liguria	Genoa	Valbrevenna	Santuario della Madonna dell'Acqua, pressi Casella							2000's	summer		1		adult	leg. F. Vitali			Forum Natura Mediterraneo, 2023	Forum Natura Mediterraneo, 2023. https://www.naturamediterraneo.com/forum/forum.asp?FORUM_ID=106
Platycerus caraboides caraboides (Linnaeus, 1758)	Lucanidae	Platycerus	caraboides	(Linnaeus, 1758)	Italy	IT	Liguria	Imperia	Colla Melosa			1500					1986			1		adult			Coll. Rey, Genova	Bartolozzi and Maggini, 2007	Bartolozzi L., Maggini L., 2007. Insecta Coleoptera Lucanidae. In Ruffo S., Stoch F. (ed.), Checklist and distribution of the Italian fauna. Memorie del Museo civico di Storia naturale di Verona, 2. Serie, Sezione Scienze della Vita, 17 (2006): 191-192
Platycerus caraboides caraboides (Linnaeus, 1758)	Lucanidae	Platycerus	caraboides	(Linnaeus, 1758)	Italy	IT	Liguria	Imperia	Monte Bignone			950					1953	7		1		adult				Franciscolo, 1997. Reported by Bartolozzi and Maggini (2007)	Franciscolo M.E., 1997. Fauna d’Italia. Vol. XXXV. Coleoptera Lucanidae. Calderini, Bologna, XI + 228 pp.
Platycerus caraboides caraboides (Linnaeus, 1758)	Lucanidae	Platycerus	caraboides	(Linnaeus, 1758)	Italy	IT	Liguria	Imperia	Rezzo								1982			1		adult			Coll. Rey, Genova	Bartolozzi and Maggini, 2007	Bartolozzi L., Maggini L., 2007. Insecta Coleoptera Lucanidae. In Ruffo S., Stoch F. (ed.), Checklist and distribution of the Italian fauna. Memorie del Museo civico di Storia naturale di Verona, 2. Serie, Sezione Scienze della Vita, 17 (2006): 191-192
Platycerus caraboides caraboides (Linnaeus, 1758)	Lucanidae	Platycerus	caraboides	(Linnaeus, 1758)	Italy	IT	Liguria	La Spezia	Rezzoaglio D'Aveto			900					1947	7		1		adult				Franciscolo, 1997. Reported by Bartolozzi and Maggini (2007)	Franciscolo M.E., 1997. Fauna d’Italia. Vol. XXXV. Coleoptera Lucanidae. Calderini, Bologna, XI + 228 pp.
Platycerus caraboides caraboides (Linnaeus, 1758)	Lucanidae	Platycerus	caraboides	(Linnaeus, 1758)	Italy	IT	Liguria	La Spezia	Varese Ligure			500					1948	8		1		adult				Franciscolo, 1997. Reported by Bartolozzi and Maggini (2007)	Franciscolo M.E., 1997. Fauna d’Italia. Vol. XXXV. Coleoptera Lucanidae. Calderini, Bologna, XI + 228 pp.
Platycerus caraboides caraboides (Linnaeus, 1758)	Lucanidae	Platycerus	caraboides	(Linnaeus, 1758)	Italy	IT	Liguria	Savona	-	Colle del Giovo							2000's	summer		1		adult	leg. F. Vitali			Forum Natura Mediterraneo, 2023	Forum Natura Mediterraneo, 2023. https://www.naturamediterraneo.com/forum/forum.asp?FORUM_ID=106
Platycerus caraboides caraboides (Linnaeus, 1758)	Lucanidae	Platycerus	caraboides	(Linnaeus, 1758)	Italy	IT	Liguria	Savona	Sassello	Monte Brignone							1983			1		adult			Coll. Aliquò, Catania	Bartolozzi and Maggini, 2007	Bartolozzi L., Maggini L., 2007. Insecta Coleoptera Lucanidae. In Ruffo S., Stoch F. (ed.), Checklist and distribution of the Italian fauna. Memorie del Museo civico di Storia naturale di Verona, 2. Serie, Sezione Scienze della Vita, 17 (2006): 191-192
Platycerus caraboides caraboides (Linnaeus, 1758)	Lucanidae	Platycerus	caraboides	(Linnaeus, 1758)	Italy	IT	Lombardy	Bergamo	Lenna			493	45.9319	9.6694	WGS84	W	2016	10	30	1		larva	leg. D. Scaccini	With Muscidae (predator)		Scaccini, 2020	Scaccini D., 2020. Records of Asilidae and Muscidae (Diptera) as predators of Platycerus caraboides and Platycerus caprea (Coleoptera Lucanidae) larvae in deadwood in northern Italy. Redia. 103: 19-24
Platycerus caraboides caraboides (Linnaeus, 1758)	Lucanidae	Platycerus	caraboides	(Linnaeus, 1758)	Italy	IT	Lombardy	Bergamo	Piazzatorre	Località Forcella		1023	45.9823	9.68144	WGS84	N	2016	8	19	4		larvae	leg. D. Scaccini	With Asilidae (predator)		Scaccini, 2020	Scaccini D., 2020. Records of Asilidae and Muscidae (Diptera) as predators of Platycerus caraboides and Platycerus caprea (Coleoptera Lucanidae) larvae in deadwood in northern Italy. Redia. 103: 19-24
Platycerus caraboides caraboides (Linnaeus, 1758)	Lucanidae	Platycerus	caraboides	(Linnaeus, 1758)	Italy	IT	Lombardy	Bergamo	Piazzolo	waterfall, Piazzolo		897	45.9729	9.67606	WGS84	S/W	2019	6	15	3		larvae	leg. D. Scaccini	With Asilidae (predator)		Scaccini, 2020	Scaccini D., 2020. Records of Asilidae and Muscidae (Diptera) as predators of Platycerus caraboides and Platycerus caprea (Coleoptera Lucanidae) larvae in deadwood in northern Italy. Redia. 103: 19-24
Platycerus caraboides caraboides (Linnaeus, 1758)	Lucanidae	Platycerus	caraboides	(Linnaeus, 1758)	Italy	IT	Lombardy	Bergamo	San Giovanni Bianco								1994			1		adult			Coll. Museo "E. Caffi", Bergamo	Bartolozzi and Maggini, 2007	Bartolozzi L., Maggini L., 2007. Insecta Coleoptera Lucanidae. In Ruffo S., Stoch F. (ed.), Checklist and distribution of the Italian fauna. Memorie del Museo civico di Storia naturale di Verona, 2. Serie, Sezione Scienze della Vita, 17 (2006): 191-192
Platycerus caraboides caraboides (Linnaeus, 1758)	Lucanidae	Platycerus	caraboides	(Linnaeus, 1758)	Italy	IT	Lombardy	Bergamo	Zambla	Col di Zambla Alta							1969			1		adult			Coll. Aliquò, Catania	Bartolozzi and Maggini, 2007	Bartolozzi L., Maggini L., 2007. Insecta Coleoptera Lucanidae. In Ruffo S., Stoch F. (ed.), Checklist and distribution of the Italian fauna. Memorie del Museo civico di Storia naturale di Verona, 2. Serie, Sezione Scienze della Vita, 17 (2006): 191-192
Platycerus caraboides caraboides (Linnaeus, 1758)	Lucanidae	Platycerus	caraboides	(Linnaeus, 1758)	Italy	IT	Lombardy	Brescia	-			199					1928	8	5	1		adult	leg. Boldori		Coll. Museo Civico di Storia Naturale di Milano	Dellacasa, 1966. Not reported by Franciscolo (1997) and Bartolozzi and Maggini (2007)	Dellacasa G., 1966. Sulle specie italiane di Platycerus (Coleoptera Lucanidae). Bollettino della Società entomologica italiana, 96 (3-4): 39-45
Platycerus caraboides caraboides (Linnaeus, 1758)	Lucanidae	Platycerus	caraboides	(Linnaeus, 1758)	Italy	IT	Lombardy	Brescia	Marcheno	Monte Guglielmo	Malga Aguina	1040					1989	5	25	1	male	adult	leg. Mazzoldi		Coll. Ballerio, Brescia	Bartolozzi and Maggini, 2007	Bartolozzi L., Maggini L., 2007. Insecta Coleoptera Lucanidae. In Ruffo S., Stoch F. (ed.), Checklist and distribution of the Italian fauna. Memorie del Museo civico di Storia naturale di Verona, 2. Serie, Sezione Scienze della Vita, 17 (2006): 191-192
Platycerus caraboides caraboides (Linnaeus, 1758)	Lucanidae	Platycerus	caraboides	(Linnaeus, 1758)	Italy	IT	Lombardy	Como	Monte San Primo								1939	5	28	1		adult			Coll. Bari, Coll. Museo "G. Doria", cf. Franciscolo	Franciscolo, 1997. Reported by Bartolozzi and Maggini (2007)	Franciscolo M.E., 1997. Fauna d’Italia. Vol. XXXV. Coleoptera Lucanidae. Calderini, Bologna, XI + 228 pp.
Platycerus caraboides caraboides (Linnaeus, 1758)	Lucanidae	Platycerus	caraboides	(Linnaeus, 1758)	Italy	IT	Lombardy	Como	Piano del Tivano								1938	6	16	1		adult			Coll. Bari, Coll. Museo "G. Doria", cf. Franciscolo	Franciscolo, 1997. Reported by Bartolozzi and Maggini (2007)	Franciscolo M.E., 1997. Fauna d’Italia. Vol. XXXV. Coleoptera Lucanidae. Calderini, Bologna, XI + 228 pp.
Platycerus caraboides caraboides (Linnaeus, 1758)	Lucanidae	Platycerus	caraboides	(Linnaeus, 1758)	Italy	IT	Lombardy	Lecco	-	Grignetta		1400					2013	6	30	1	male	adult	photo by "gabrielemotta"			Forum Natura Mediterraneo, 2023	Forum Natura Mediterraneo, 2023. https://www.naturamediterraneo.com/forum/forum.asp?FORUM_ID=106
Platycerus caraboides caraboides (Linnaeus, 1758)	Lucanidae	Platycerus	caraboides	(Linnaeus, 1758)	Italy	IT	Lombardy	Lecco [ex Como]	Esino Lario			910					1875	5	27	1		adult	leg. Gestro		Coll. Museo di Genova	Dellacasa, 1966. Not reported by Franciscolo (1997) and Bartolozzi and Maggini (2007)	Dellacasa G., 1966. Sulle specie italiane di Platycerus (Coleoptera Lucanidae). Bollettino della Società entomologica italiana, 96 (3-4): 39-45
Platycerus caraboides caraboides (Linnaeus, 1758)	Lucanidae	Platycerus	caraboides	(Linnaeus, 1758)	Italy	IT	Lombardy	Sondrio	-	Parco Nazionale dello Stelvio							1990	6		1		adult	photo by Franco Casini			Forum Natura Mediterraneo, 2023	Forum Natura Mediterraneo, 2023. https://www.naturamediterraneo.com/forum/forum.asp?FORUM_ID=106
Platycerus caraboides caraboides (Linnaeus, 1758)	Lucanidae	Platycerus	caraboides	(Linnaeus, 1758)	Italy	IT	Lombardy	Sondrio	Sondrio								n.a.			1		adult			Coll. Museo "La Specola" Firenze	Bartolozzi and Maggini, 2007	Bartolozzi L., Maggini L., 2007. Insecta Coleoptera Lucanidae. In Ruffo S., Stoch F. (ed.), Checklist and distribution of the Italian fauna. Memorie del Museo civico di Storia naturale di Verona, 2. Serie, Sezione Scienze della Vita, 17 (2006): 191-192
Platycerus caraboides caraboides (Linnaeus, 1758)	Lucanidae	Platycerus	caraboides	(Linnaeus, 1758)	Italy	IT	Lombardy	Varese	Boarezzo			736					1958	5	10	1	male	adult	leg. Floriani		Coll. Bucciarelli	Dellacasa, 1966. Not reported by Franciscolo (1997) and Bartolozzi and Maggini (2007)	Dellacasa G., 1966. Sulle specie italiane di Platycerus (Coleoptera Lucanidae). Bollettino della Società entomologica italiana, 96 (3-4): 39-45
Platycerus caraboides caraboides (Linnaeus, 1758)	Lucanidae	Platycerus	caraboides	(Linnaeus, 1758)	Italy	IT	Lombardy	Varese	Porto Valtravaglia								1938	5	8	1		adult			Coll. Bari, Coll. Museo "G. Doria", cf. Franciscolo	Franciscolo, 1997. Reported by Bartolozzi and Maggini (2007)	Franciscolo M.E., 1997. Fauna d’Italia. Vol. XXXV. Coleoptera Lucanidae. Calderini, Bologna, XI + 228 pp.
Platycerus caraboides caraboides (Linnaeus, 1758)	Lucanidae	Platycerus	caraboides	(Linnaeus, 1758)	Italy	IT	Lombardy	Varese					45.899	8.81812	WGS84		2023	4	16	1	male	adult	photo by Mirko Tomasi			GBIF, 2023	GBIF, 2023. https://www.gbif.org/species/5743100
Platycerus caraboides caraboides (Linnaeus, 1758)	Lucanidae	Platycerus	caraboides	(Linnaeus, 1758)	Italy	IT	Marche	Ancona	-	Val di Castro							2011	4	14	1		adult				Forum Entomologi Italiani, 2023	Forum Entomologi Italiani, 2023. http://www.entomologiitaliani.net/public/forum/phpBB3/
Platycerus caraboides caraboides (Linnaeus, 1758)	Lucanidae	Platycerus	caraboides	(Linnaeus, 1758)	Italy	IT	Marche	Ancona	Acquasanta								abt. 1959			1		adult				Mikšić, 1959. Reported by Bartolozzi and Maggini (2007)	Mikšić R., 1959. Beitrag zur Kenntnis der Lamellicornen-Fauna der Apenninen. Ricerche zoologiche sul massiccio del Pollino. Annali dell’Istituto e Museo di Zoologia dell’Università di Napoli, 11(8): 1-24
Platycerus caraboides caraboides (Linnaeus, 1758)	Lucanidae	Platycerus	caraboides	(Linnaeus, 1758)	Italy	IT	Marche	Ancona	Genga								2012	4	28	2		adults			Coll. A. Strocchi and G. Giovagnoli	Giovagnoli et al., 2012	Giovagnoli G., Strocchi A., Paglialunga M., 2012. Coleotteri della Regione Marche. Primo contributo alla conoscenza della coleotterofauna delle Marche (Insecta Coleoptera Carabidae, Buprestidae, Meloidae, Tenebrionidae, Lucanidae, Bolboceratidae, Melolonthidae, Cetoniidae, Cerambycidae). Quaderno di Studi e Notizie di Storia Naturale della Romagna, 36: 159-184
Platycerus caraboides caraboides (Linnaeus, 1758)	Lucanidae	Platycerus	caraboides	(Linnaeus, 1758)	Italy	IT	Marche	Ancona	Osimo			265					abt. 1966			2	males	adults	leg. Spada		Coll. Museo di Genova	Dellacasa, 1966. Not reported by Franciscolo (1997) and Bartolozzi and Maggini (2007)	Dellacasa G., 1966. Sulle specie italiane di Platycerus (Coleoptera Lucanidae). Bollettino della Società entomologica italiana, 96 (3-4): 39-45
Platycerus caraboides caraboides (Linnaeus, 1758)	Lucanidae	Platycerus	caraboides	(Linnaeus, 1758)	Italy	IT	Marche	Ancona	Sassoferrato	Monte strega di Sassoferrano							2005	5	1	3	2 males, 1 female	adults	leg. G. Giovagnoli		Coll. G. Giovagnoli	Forum Entomologi Italiani, 2023 + Unpublished details (G. Giovagnoli)	Forum Entomologi Italiani, 2023. http://www.entomologiitaliani.net/public/forum/phpBB3/
Platycerus caraboides caraboides (Linnaeus, 1758)	Lucanidae	Platycerus	caraboides	(Linnaeus, 1758)	Italy	IT	Marche	Ancona	Sassoferrato								2005	5	1	3		adults			Coll. G. Giovagnoli	Giovagnoli et al., 2012	Giovagnoli G., Strocchi A., Paglialunga M., 2012. Coleotteri della Regione Marche. Primo contributo alla conoscenza della coleotterofauna delle Marche (Insecta Coleoptera Carabidae, Buprestidae, Meloidae, Tenebrionidae, Lucanidae, Bolboceratidae, Melolonthidae, Cetoniidae, Cerambycidae). Quaderno di Studi e Notizie di Storia Naturale della Romagna, 36: 159-184
Platycerus caraboides caraboides (Linnaeus, 1758)	Lucanidae	Platycerus	caraboides	(Linnaeus, 1758)	Italy	IT	Marche	Ascoli Piceno	-	Gola dell'Infernaccio		1200					1997			1		adult			Coll. L. Melloni	Bartolozzi and Maggini, 2007	Bartolozzi L., Maggini L., 2007. Insecta Coleoptera Lucanidae. In Ruffo S., Stoch F. (ed.), Checklist and distribution of the Italian fauna. Memorie del Museo civico di Storia naturale di Verona, 2. Serie, Sezione Scienze della Vita, 17 (2006): 191-192
Platycerus caraboides caraboides (Linnaeus, 1758)	Lucanidae	Platycerus	caraboides	(Linnaeus, 1758)	Italy	IT	Marche	Ascoli Piceno	Acquasanta Terme	Umito							1998	5	31	1		adult			Coll. A. Strocchi	Giovagnoli et al., 2012	Giovagnoli G., Strocchi A., Paglialunga M., 2012. Coleotteri della Regione Marche. Primo contributo alla conoscenza della coleotterofauna delle Marche (Insecta Coleoptera Carabidae, Buprestidae, Meloidae, Tenebrionidae, Lucanidae, Bolboceratidae, Melolonthidae, Cetoniidae, Cerambycidae). Quaderno di Studi e Notizie di Storia Naturale della Romagna, 36: 159-184
Platycerus caraboides caraboides (Linnaeus, 1758)	Lucanidae	Platycerus	caraboides	(Linnaeus, 1758)	Italy	IT	Marche	Ascoli Piceno	Acquasanta Terme			392					1955	6		2	males	adults			Coll. Museo di Verona	Dellacasa, 1966. Not reported by Franciscolo (1997) and Bartolozzi and Maggini (2007)	Dellacasa G., 1966. Sulle specie italiane di Platycerus (Coleoptera Lucanidae). Bollettino della Società entomologica italiana, 96 (3-4): 39-45
Platycerus caraboides caraboides (Linnaeus, 1758)	Lucanidae	Platycerus	caraboides	(Linnaeus, 1758)	Italy	IT	Marche	Fermo	Fermo	Località Rubbiano							2011	5	28	1		adult				Forum Entomologi Italiani, 2023	Forum Entomologi Italiani, 2023. http://www.entomologiitaliani.net/public/forum/phpBB3/
Platycerus caraboides caraboides (Linnaeus, 1758)	Lucanidae	Platycerus	caraboides	(Linnaeus, 1758)	Italy	IT	Marche	Fermo	Montefortino								2011	5	28	20		adults			Coll. G. Giovagnoli	Giovagnoli et al., 2012	Giovagnoli G., Strocchi A., Paglialunga M., 2012. Coleotteri della Regione Marche. Primo contributo alla conoscenza della coleotterofauna delle Marche (Insecta Coleoptera Carabidae, Buprestidae, Meloidae, Tenebrionidae, Lucanidae, Bolboceratidae, Melolonthidae, Cetoniidae, Cerambycidae). Quaderno di Studi e Notizie di Storia Naturale della Romagna, 36: 159-184
Platycerus caraboides caraboides (Linnaeus, 1758)	Lucanidae	Platycerus	caraboides	(Linnaeus, 1758)	Italy	IT	Marche	Macerata	-	Monti Sibillini							n.a.			1		adult			Coll. Museo "La Specola" Firenze	Bartolozzi and Maggini, 2007	Bartolozzi L., Maggini L., 2007. Insecta Coleoptera Lucanidae. In Ruffo S., Stoch F. (ed.), Checklist and distribution of the Italian fauna. Memorie del Museo civico di Storia naturale di Verona, 2. Serie, Sezione Scienze della Vita, 17 (2006): 191-192
Platycerus caraboides caraboides (Linnaeus, 1758)	Lucanidae	Platycerus	caraboides	(Linnaeus, 1758)	Italy	IT	Marche	Macerata	-	Policoro wood							abt. 2020			1		adult	leg. F. Angelini			Angelini, 2020	Angelini F., 2020. Contribution to the knowledge of beetles (Insecta Coleoptera) of some protected areas of Apulia, Basilicata and Calabria (Italy). Biodiversity Journal, 11 (1): 85–254
Platycerus caraboides caraboides (Linnaeus, 1758)	Lucanidae	Platycerus	caraboides	(Linnaeus, 1758)	Italy	IT	Marche	Macerata	Amandola								2011	5	28	8		adults			Coll. A. Strocchi	Giovagnoli et al., 2012	Giovagnoli G., Strocchi A., Paglialunga M., 2012. Coleotteri della Regione Marche. Primo contributo alla conoscenza della coleotterofauna delle Marche (Insecta Coleoptera Carabidae, Buprestidae, Meloidae, Tenebrionidae, Lucanidae, Bolboceratidae, Melolonthidae, Cetoniidae, Cerambycidae). Quaderno di Studi e Notizie di Storia Naturale della Romagna, 36: 159-184
Platycerus caraboides caraboides (Linnaeus, 1758)	Lucanidae	Platycerus	caraboides	(Linnaeus, 1758)	Italy	IT	Marche	Macerata	Cingoli								2009	5	3	1		adult			Coll. A. Strocchi	Giovagnoli et al., 2012	Giovagnoli G., Strocchi A., Paglialunga M., 2012. Coleotteri della Regione Marche. Primo contributo alla conoscenza della coleotterofauna delle Marche (Insecta Coleoptera Carabidae, Buprestidae, Meloidae, Tenebrionidae, Lucanidae, Bolboceratidae, Melolonthidae, Cetoniidae, Cerambycidae). Quaderno di Studi e Notizie di Storia Naturale della Romagna, 36: 159-184
Platycerus caraboides caraboides (Linnaeus, 1758)	Lucanidae	Platycerus	caraboides	(Linnaeus, 1758)	Italy	IT	Marche	Macerata	San Ginesio	S. Liberato							1999	5	1	1		adult			Coll. A. Strocchi	Giovagnoli et al., 2012	Giovagnoli G., Strocchi A., Paglialunga M., 2012. Coleotteri della Regione Marche. Primo contributo alla conoscenza della coleotterofauna delle Marche (Insecta Coleoptera Carabidae, Buprestidae, Meloidae, Tenebrionidae, Lucanidae, Bolboceratidae, Melolonthidae, Cetoniidae, Cerambycidae). Quaderno di Studi e Notizie di Storia Naturale della Romagna, 36: 159-184
Platycerus caraboides caraboides (Linnaeus, 1758)	Lucanidae	Platycerus	caraboides	(Linnaeus, 1758)	Italy	IT	Marche	Macerata	San Severino Marche	Canfaito							1996	4	21	4		adults			Coll. A. Strocchi	Giovagnoli et al., 2012	Giovagnoli G., Strocchi A., Paglialunga M., 2012. Coleotteri della Regione Marche. Primo contributo alla conoscenza della coleotterofauna delle Marche (Insecta Coleoptera Carabidae, Buprestidae, Meloidae, Tenebrionidae, Lucanidae, Bolboceratidae, Melolonthidae, Cetoniidae, Cerambycidae). Quaderno di Studi e Notizie di Storia Naturale della Romagna, 36: 159-184	Other 2 males in May 2014 and 2015
Platycerus caraboides caraboides (Linnaeus, 1758)	Lucanidae	Platycerus	caraboides	(Linnaeus, 1758)	Italy	IT	Marche	Macerata	San Severino Marche	Elcito							1994	5		1		adult			Coll. A. Strocchi	Giovagnoli et al., 2012	Giovagnoli G., Strocchi A., Paglialunga M., 2012. Coleotteri della Regione Marche. Primo contributo alla conoscenza della coleotterofauna delle Marche (Insecta Coleoptera Carabidae, Buprestidae, Meloidae, Tenebrionidae, Lucanidae, Bolboceratidae, Melolonthidae, Cetoniidae, Cerambycidae). Quaderno di Studi e Notizie di Storia Naturale della Romagna, 36: 159-184
Platycerus caraboides caraboides (Linnaeus, 1758)	Lucanidae	Platycerus	caraboides	(Linnaeus, 1758)	Italy	IT	Marche	Macerata	San Vicino								2015	10	16	1		adult		In pupal chamber		Forum Entomologi Italiani, 2023	Forum Entomologi Italiani, 2023. http://www.entomologiitaliani.net/public/forum/phpBB3/
Platycerus caraboides caraboides (Linnaeus, 1758)	Lucanidae	Platycerus	caraboides	(Linnaeus, 1758)	Italy	IT	Marche	Macerata	Sefro								1997	5	2	1		adult			Coll. A. Strocchi	Giovagnoli et al., 2012	Giovagnoli G., Strocchi A., Paglialunga M., 2012. Coleotteri della Regione Marche. Primo contributo alla conoscenza della coleotterofauna delle Marche (Insecta Coleoptera Carabidae, Buprestidae, Meloidae, Tenebrionidae, Lucanidae, Bolboceratidae, Melolonthidae, Cetoniidae, Cerambycidae). Quaderno di Studi e Notizie di Storia Naturale della Romagna, 36: 159-184
Platycerus caraboides caraboides (Linnaeus, 1758)	Lucanidae	Platycerus	caraboides	(Linnaeus, 1758)	Italy	IT	Marche	Macerata	Sefro								2011	5	21	2	females	adults			Coll. G. Giovagnoli	Giovagnoli et al., 2012	Giovagnoli G., Strocchi A., Paglialunga M., 2012. Coleotteri della Regione Marche. Primo contributo alla conoscenza della coleotterofauna delle Marche (Insecta Coleoptera Carabidae, Buprestidae, Meloidae, Tenebrionidae, Lucanidae, Bolboceratidae, Melolonthidae, Cetoniidae, Cerambycidae). Quaderno di Studi e Notizie di Storia Naturale della Romagna, 36: 159-184
Platycerus caraboides caraboides (Linnaeus, 1758)	Lucanidae	Platycerus	caraboides	(Linnaeus, 1758)	Italy	IT	Marche	Macerata	Torricchio								2021	5	29	1		adult				Forum Entomologi Italiani, 2023	Forum Entomologi Italiani, 2023. http://www.entomologiitaliani.net/public/forum/phpBB3/
Platycerus caraboides caraboides (Linnaeus, 1758)	Lucanidae	Platycerus	caraboides	(Linnaeus, 1758)	Italy	IT	Marche	Pesaro-Urbino	-	Monte Catria		1000					1991			1		adult			Coll. Callegari, Villanova (FO)	Bartolozzi and Maggini, 2007	Bartolozzi L., Maggini L., 2007. Insecta Coleoptera Lucanidae. In Ruffo S., Stoch F. (ed.), Checklist and distribution of the Italian fauna. Memorie del Museo civico di Storia naturale di Verona, 2. Serie, Sezione Scienze della Vita, 17 (2006): 191-192
Platycerus caraboides caraboides (Linnaeus, 1758)	Lucanidae	Platycerus	caraboides	(Linnaeus, 1758)	Italy	IT	Marche	Pesaro-Urbino	-	Monte Nerone		1000					1991			1		adult				Ziani, com. pers. In Bartolozzi and Maggini, 2007	Bartolozzi L., Maggini L., 2007. Insecta Coleoptera Lucanidae. In Ruffo S., Stoch F. (ed.), Checklist and distribution of the Italian fauna. Memorie del Museo civico di Storia naturale di Verona, 2. Serie, Sezione Scienze della Vita, 17 (2006): 191-192
Platycerus caraboides caraboides (Linnaeus, 1758)	Lucanidae	Platycerus	caraboides	(Linnaeus, 1758)	Italy	IT	Marche	Pesaro-Urbino	Cagli	Monte Petrano							1997	5	11	1		adult			Coll. M. Paglialunga	Giovagnoli et al., 2012	Giovagnoli G., Strocchi A., Paglialunga M., 2012. Coleotteri della Regione Marche. Primo contributo alla conoscenza della coleotterofauna delle Marche (Insecta Coleoptera Carabidae, Buprestidae, Meloidae, Tenebrionidae, Lucanidae, Bolboceratidae, Melolonthidae, Cetoniidae, Cerambycidae). Quaderno di Studi e Notizie di Storia Naturale della Romagna, 36: 159-184
Platycerus caraboides caraboides (Linnaeus, 1758)	Lucanidae	Platycerus	caraboides	(Linnaeus, 1758)	Italy	IT	Molise	Campobasso	Guglionesi			350					1944	6		1		adult				Franciscolo, 1997. Reported by Bartolozzi and Maggini (2007)	Franciscolo M.E., 1997. Fauna d’Italia. Vol. XXXV. Coleoptera Lucanidae. Calderini, Bologna, XI + 228 pp.
Platycerus caraboides caraboides (Linnaeus, 1758)	Lucanidae	Platycerus	caraboides	(Linnaeus, 1758)	Italy	IT	Molise	Isernia	-	Bosco Pesco Pennataro							2013	6	16	1		adult				Forum Entomologi Italiani, 2023	Forum Entomologi Italiani, 2023. http://www.entomologiitaliani.net/public/forum/phpBB3/
Platycerus caraboides caraboides (Linnaeus, 1758)	Lucanidae	Platycerus	caraboides	(Linnaeus, 1758)	Italy	IT	Molise	Isernia	Pescopennataro	Bosco Abeti Soprani							2013			1		adult	leg. F. Parisi	Window flight trap		Campanaro and Parisi, 2021	Campanaro A., Parisi F., 2021. Open datasets wanted for tracking the insect decline: let’s start from saproxylic beetles. Biodiversity Data Journal, 9: e72741
Platycerus caraboides caraboides (Linnaeus, 1758)	Lucanidae	Platycerus	caraboides	(Linnaeus, 1758)	Italy	IT	Molise	Isernia	Roccamandolfi	Matese Mountain							2018			9		adults	leg. F. Parisi	Window flight trap		Campanaro and Parisi, 2021	Campanaro A., Parisi F., 2021. Open datasets wanted for tracking the insect decline: let’s start from saproxylic beetles. Biodiversity Data Journal, 9: e72741
Platycerus caraboides caraboides (Linnaeus, 1758)	Lucanidae	Platycerus	caraboides	(Linnaeus, 1758)	Italy	IT	Molise	Isernia	San Pietro Avellana	Bosco Pannataro		1010					2014-2015			1		adult				Parisi et al., 2019	Parisi F., Di Febbraro M., Lombardi F., Biscaccianti A.B., Campanaro A., Tognetti R., Marchetti M., 2019. Relationships between stand structural attributes and saproxylic beetle abundance in a Mediterranean broadleaved mixed forest. Forest Ecology and Management, 432: 957–966
Platycerus caraboides caraboides (Linnaeus, 1758)	Lucanidae	Platycerus	caraboides	(Linnaeus, 1758)	Italy	IT	Molise	Isernia	Vastogirardi	Bosco Pennataro							2015			1		adult	leg. F. Parisi	Window flight trap		Campanaro and Parisi, 2021	Campanaro A., Parisi F., 2021. Open datasets wanted for tracking the insect decline: let’s start from saproxylic beetles. Biodiversity Data Journal, 9: e72741
Platycerus caraboides caraboides (Linnaeus, 1758)	Lucanidae	Platycerus	caraboides	(Linnaeus, 1758)	Italy	IT	Piedmont	Alessandria	-	Val Borbera frazione Cartasegna							2018	5	13	1	male	adult				Forum Entomologi Italiani, 2023	Forum Entomologi Italiani, 2023. http://www.entomologiitaliani.net/public/forum/phpBB3/
Platycerus caraboides caraboides (Linnaeus, 1758)	Lucanidae	Platycerus	caraboides	(Linnaeus, 1758)	Italy	IT	Piedmont	Alessandria	Andova			400					1988	5		1		adult				Franciscolo, 1997. Reported by Bartolozzi and Maggini (2007)	Franciscolo M.E., 1997. Fauna d’Italia. Vol. XXXV. Coleoptera Lucanidae. Calderini, Bologna, XI + 228 pp.
Platycerus caraboides caraboides (Linnaeus, 1758)	Lucanidae	Platycerus	caraboides	(Linnaeus, 1758)	Italy	IT	Piedmont	Alessandria	Garbau, Spigno Monferrato			800					1988	5		1		adult				Franciscolo, 1997. Reported by Bartolozzi and Maggini (2007)	Franciscolo M.E., 1997. Fauna d’Italia. Vol. XXXV. Coleoptera Lucanidae. Calderini, Bologna, XI + 228 pp.
Platycerus caraboides caraboides (Linnaeus, 1758)	Lucanidae	Platycerus	caraboides	(Linnaeus, 1758)	Italy	IT	Piedmont	Alessandria	Spigno Monferrato								1988	5		1		adult				Franciscolo, 1997. Reported by Bartolozzi and Maggini (2007)	Franciscolo M.E., 1997. Fauna d’Italia. Vol. XXXV. Coleoptera Lucanidae. Calderini, Bologna, XI + 228 pp.
Platycerus caraboides caraboides (Linnaeus, 1758)	Lucanidae	Platycerus	caraboides	(Linnaeus, 1758)	Italy	IT	Piedmont	Biella	Monte Marca	(Val Sassera)							1942	6	28	1		adult			Coll. Bari, Coll. Museo "G. Doria", cf. Franciscolo	Franciscolo, 1997. Reported by Bartolozzi and Maggini (2007)	Franciscolo M.E., 1997. Fauna d’Italia. Vol. XXXV. Coleoptera Lucanidae. Calderini, Bologna, XI + 228 pp.
Platycerus caraboides caraboides (Linnaeus, 1758)	Lucanidae	Platycerus	caraboides	(Linnaeus, 1758)	Italy	IT	Piedmont	Biella	Tavigliano	Bocchetto Sessera		1373				N	2019	6	16	2	females	adults				Forum Natura Mediterraneo, 2023	Forum Natura Mediterraneo, 2023. https://www.naturamediterraneo.com/forum/forum.asp?FORUM_ID=106
Platycerus caraboides caraboides (Linnaeus, 1758)	Lucanidae	Platycerus	caraboides	(Linnaeus, 1758)	Italy	IT	Piedmont	Biella	Tavigliano			659					1936	55	13	1	male	adult	leg. Liatti		Coll. Binaghi	Dellacasa, 1966. Not reported by Franciscolo (1997) and Bartolozzi and Maggini (2007)	Dellacasa G., 1966. Sulle specie italiane di Platycerus (Coleoptera Lucanidae). Bollettino della Società entomologica italiana, 96 (3-4): 39-45
Platycerus caraboides caraboides (Linnaeus, 1758)	Lucanidae	Platycerus	caraboides	(Linnaeus, 1758)	Italy	IT	Piedmont	Cuneo	Garessio			621					1891	6		1		adult	leg. A. Fiori		Coll. Museo di Genova	Dellacasa, 1966. Not reported by Franciscolo (1997) and Bartolozzi and Maggini (2007)	Dellacasa G., 1966. Sulle specie italiane di Platycerus (Coleoptera Lucanidae). Bollettino della Società entomologica italiana, 96 (3-4): 39-45
Platycerus caraboides caraboides (Linnaeus, 1758)	Lucanidae	Platycerus	caraboides	(Linnaeus, 1758)	Italy	IT	Piedmont	Cuneo	Upega			1300					1994			1		adult			Coll. Callegari, Villanova (FO)	Bartolozzi and Maggini, 2007	Bartolozzi L., Maggini L., 2007. Insecta Coleoptera Lucanidae. In Ruffo S., Stoch F. (ed.), Checklist and distribution of the Italian fauna. Memorie del Museo civico di Storia naturale di Verona, 2. Serie, Sezione Scienze della Vita, 17 (2006): 191-192
Platycerus caraboides caraboides (Linnaeus, 1758)	Lucanidae	Platycerus	caraboides	(Linnaeus, 1758)	Italy	IT	Piedmont	Turin	-	Monte Musinè							1982			1		adult			Coll. Rey, Genova	Bartolozzi and Maggini, 2007	Bartolozzi L., Maggini L., 2007. Insecta Coleoptera Lucanidae. In Ruffo S., Stoch F. (ed.), Checklist and distribution of the Italian fauna. Memorie del Museo civico di Storia naturale di Verona, 2. Serie, Sezione Scienze della Vita, 17 (2006): 191-192
Platycerus caraboides caraboides (Linnaeus, 1758)	Lucanidae	Platycerus	caraboides	(Linnaeus, 1758)	Italy	IT	Piedmont	Turin	Avigliana	Parco Naturale dei Mareschi, Avigliana							2013	5	8	1	male	adult	photo by "DTVD"			Forum Natura Mediterraneo, 2023	Forum Natura Mediterraneo, 2023. https://www.naturamediterraneo.com/forum/forum.asp?FORUM_ID=106
Platycerus caraboides caraboides (Linnaeus, 1758)	Lucanidae	Platycerus	caraboides	(Linnaeus, 1758)	Italy	IT	Piedmont	Turin	Bussoleno				45.1027	7.15575	WGS84		2022	5	22	1		adult				GBIF, 2023	GBIF, 2023. https://www.gbif.org/species/5743100
Platycerus caraboides caraboides (Linnaeus, 1758)	Lucanidae	Platycerus	caraboides	(Linnaeus, 1758)	Italy	IT	Piedmont	Turin	Colle della Maddalena	Bric della Maddalena		761					1917	5	11	1	male	adult	leg. Capra		Coll. Museo di Genova	Dellacasa, 1966. Not reported by Franciscolo (1997) and Bartolozzi and Maggini (2007)	Dellacasa G., 1966. Sulle specie italiane di Platycerus (Coleoptera Lucanidae). Bollettino della Società entomologica italiana, 96 (3-4): 39-45
Platycerus caraboides caraboides (Linnaeus, 1758)	Lucanidae	Platycerus	caraboides	(Linnaeus, 1758)	Italy	IT	Piedmont	Turin	Salbertrand			1032					1920	6	20	2	males	adults	leg. Rocca		Coll. Museo Civico di Storia Naturale di Milano	Dellacasa, 1966. Not reported by Franciscolo (1997) and Bartolozzi and Maggini (2007)	Dellacasa G., 1966. Sulle specie italiane di Platycerus (Coleoptera Lucanidae). Bollettino della Società entomologica italiana, 96 (3-4): 39-45
Platycerus caraboides caraboides (Linnaeus, 1758)	Lucanidae	Platycerus	caraboides	(Linnaeus, 1758)	Italy	IT	Piedmont	Verbano	Macugnaga								1967	6	13	1		adult			Coll. Bari, Coll. Museo "G. Doria", cf. Franciscolo	Franciscolo, 1997. Reported by Bartolozzi and Maggini (2007)	Franciscolo M.E., 1997. Fauna d’Italia. Vol. XXXV. Coleoptera Lucanidae. Calderini, Bologna, XI + 228 pp.
Platycerus caraboides caraboides (Linnaeus, 1758)	Lucanidae	Platycerus	caraboides	(Linnaeus, 1758)	Italy	IT	Piedmont	Verbano-Cusio-Ossola	Malesco			761					1930	6	10	1		adult	leg. S. Prezioso		Coll. Museo Civico di Storia Naturale di Milano	Dellacasa, 1966. Not reported by Franciscolo (1997) and Bartolozzi and Maggini (2007)	Dellacasa G., 1966. Sulle specie italiane di Platycerus (Coleoptera Lucanidae). Bollettino della Società entomologica italiana, 96 (3-4): 39-45
Platycerus caraboides caraboides (Linnaeus, 1758)	Lucanidae	Platycerus	caraboides	(Linnaeus, 1758)	Italy	IT	Trentino-Alto Adige	Bolzano	Bolzano	Bozen = Bolzano			46.4985	11.3399	WGS84		1863			1		adult				GBIF, 2023	GBIF, 2023. https://www.gbif.org/species/5743100
Platycerus caraboides caraboides (Linnaeus, 1758)	Lucanidae	Platycerus	caraboides	(Linnaeus, 1758)	Italy	IT	Trentino-Alto Adige	Bolzano	Bolzano	Monte di Mezzo							1973	5	1	1		adult	leg. von Peez			von Peez and Kahlen, 1977	von Peez A., Kahlen M., 1977. Die Käfer von Südtirol. Faunistisches Verzeichnis der aus de Provinz Bozen bisher bekannt gewordenen Koleopteren. 2. Im Selbstverlag de Tiroler Landesmuseum Ferdinandeum, Innsbruck, 525 pp.
Platycerus caraboides caraboides (Linnaeus, 1758)	Lucanidae	Platycerus	caraboides	(Linnaeus, 1758)	Italy	IT	Trentino-Alto Adige	Bolzano	Bressanone	Brixel = Bressanone			46.7182	11.6589	WGS84		1863			1		adult				GBIF, 2023	GBIF, 2023. https://www.gbif.org/species/5743100
Platycerus caraboides caraboides (Linnaeus, 1758)	Lucanidae	Platycerus	caraboides	(Linnaeus, 1758)	Italy	IT	Trentino-Alto Adige	Bolzano	Bressanone	Gola della Rienza							1969	6	9	1		adult	leg. von Peez			von Peez and Kahlen, 1977	von Peez A., Kahlen M., 1977. Die Käfer von Südtirol. Faunistisches Verzeichnis der aus de Provinz Bozen bisher bekannt gewordenen Koleopteren. 2. Im Selbstverlag de Tiroler Landesmuseum Ferdinandeum, Innsbruck, 525 pp.
Platycerus caraboides caraboides (Linnaeus, 1758)	Lucanidae	Platycerus	caraboides	(Linnaeus, 1758)	Italy	IT	Trentino-Alto Adige	Bolzano	Campo di Trens	Grasstein = Le Cave			46.8209	11.5387	WGS84		1966	8	15	1		adult				GBIF, 2023	GBIF, 2023. https://www.gbif.org/species/5743100
Platycerus caraboides caraboides (Linnaeus, 1758)	Lucanidae	Platycerus	caraboides	(Linnaeus, 1758)	Italy	IT	Trentino-Alto Adige	Bolzano	Campo di Trens	Le Cave							1966	8	15	1		adult	leg. Hellr			von Peez and Kahlen, 1977	von Peez A., Kahlen M., 1977. Die Käfer von Südtirol. Faunistisches Verzeichnis der aus de Provinz Bozen bisher bekannt gewordenen Koleopteren. 2. Im Selbstverlag de Tiroler Landesmuseum Ferdinandeum, Innsbruck, 525 pp.
Platycerus caraboides caraboides (Linnaeus, 1758)	Lucanidae	Platycerus	caraboides	(Linnaeus, 1758)	Italy	IT	Trentino-Alto Adige	Bolzano	Cortaccia	Fennhals							1969	5	11	n.a.	(pairs)	adults	leg. von Peez and Kahlen			von Peez and Kahlen, 1977	von Peez A., Kahlen M., 1977. Die Käfer von Südtirol. Faunistisches Verzeichnis der aus de Provinz Bozen bisher bekannt gewordenen Koleopteren. 2. Im Selbstverlag de Tiroler Landesmuseum Ferdinandeum, Innsbruck, 525 pp.
Platycerus caraboides caraboides (Linnaeus, 1758)	Lucanidae	Platycerus	caraboides	(Linnaeus, 1758)	Italy	IT	Trentino-Alto Adige	Bolzano	Lana								abt. 1969			1		adult				Heyrovsky, 1969. Reported by Bartolozzi and Maggini, 2007	Heyrovsky L. 1969. Contributo alla conoscenza della Coleotterofauna del Trentino-Alto Adige (Coleoptera). Bollettino dell'Associazione romana di Entomologia, Roma 24 : 47-54
Platycerus caraboides caraboides (Linnaeus, 1758)	Lucanidae	Platycerus	caraboides	(Linnaeus, 1758)	Italy	IT	Trentino-Alto Adige	Bolzano	Magrè, "sulla strada del vino"	Fennhals (In der Schlucht)			46.2622	11.1723	WGS84		1969	5	11	1		adult				GBIF, 2023	GBIF, 2023. https://www.gbif.org/species/5743100
Platycerus caraboides caraboides (Linnaeus, 1758)	Lucanidae	Platycerus	caraboides	(Linnaeus, 1758)	Italy	IT	Trentino-Alto Adige	Bolzano	Mezzaselva	Fortezza	lato dx della valle	800-900					2014	9	27	2		adults	leg. van Moerl	On Betula (20 cm diameter), with Ceruchus chrysomelinus		von Mörl, 2017	von Mörl G., 2017. Su un recente ritrovamento in Alto Adige di Ceruchus chrysomelinus (Hochenwarth, 1785) (Insecta Coleoptera Lucanidae). Quaderno di Studi e Notizie di Storia Naturale della Romagna, 45: 97-107
Platycerus caraboides caraboides (Linnaeus, 1758)	Lucanidae	Platycerus	caraboides	(Linnaeus, 1758)	Italy	IT	Trentino-Alto Adige	Bolzano	Nova Levante	Welschnofen = Nova Levante			46.4297	11.5444	WGS84		1863			1		adult				GBIF, 2023	GBIF, 2023. https://www.gbif.org/species/5743100
Platycerus caraboides caraboides (Linnaeus, 1758)	Lucanidae	Platycerus	caraboides	(Linnaeus, 1758)	Italy	IT	Trentino-Alto Adige	Bolzano	San Leonardo in Passiria	Passeiertal = Val Passiria			46.75	11.25	WGS84		1863			1		adult				GBIF, 2023	GBIF, 2023. https://www.gbif.org/species/5743100
Platycerus caraboides caraboides (Linnaeus, 1758)	Lucanidae	Platycerus	caraboides	(Linnaeus, 1758)	Italy	IT	Trentino-Alto Adige	Bolzano	Senales	Neu-Ratteis (Schnalstal)			46.6799	10.932	WGS84		1969	5	24	1		adult				GBIF, 2023	GBIF, 2023. https://www.gbif.org/species/5743100
Platycerus caraboides caraboides (Linnaeus, 1758)	Lucanidae	Platycerus	caraboides	(Linnaeus, 1758)	Italy	IT	Trentino-Alto Adige	Bolzano	Senales	Schnalstal, Neuratteis							1969	5	24	1		adult	leg. G. Rößler			von Peez and Kahlen, 1977	von Peez A., Kahlen M., 1977. Die Käfer von Südtirol. Faunistisches Verzeichnis der aus de Provinz Bozen bisher bekannt gewordenen Koleopteren. 2. Im Selbstverlag de Tiroler Landesmuseum Ferdinandeum, Innsbruck, 525 pp.
Platycerus caraboides caraboides (Linnaeus, 1758)	Lucanidae	Platycerus	caraboides	(Linnaeus, 1758)	Italy	IT	Trentino-Alto Adige	Bolzano	Tubre	Taufers = Tubre			46.6514	10.4696	WGS84		1863			1		adult				GBIF, 2023	GBIF, 2023. https://www.gbif.org/species/5743100
Platycerus caraboides caraboides (Linnaeus, 1758)	Lucanidae	Platycerus	caraboides	(Linnaeus, 1758)	Italy	IT	Trentino-Alto Adige	Bolzano	Valle Aurina				47	12	WGS84		n.a.			1		adult				GBIF, 2023	GBIF, 2023. https://www.gbif.org/species/5743100
Platycerus caraboides caraboides (Linnaeus, 1758)	Lucanidae	Platycerus	caraboides	(Linnaeus, 1758)	Italy	IT	Trentino-Alto Adige	Bolzano					46.3622	11.2305	WGS84		2023	4	27	1		adult	photo by Andrea Peterlongo			GBIF, 2023	GBIF, 2023. https://www.gbif.org/species/5743100
Platycerus caraboides caraboides (Linnaeus, 1758)	Lucanidae	Platycerus	caraboides	(Linnaeus, 1758)	Italy	IT	Trentino-Alto Adige	Trento	-	Madonna della Neve, Chiesa della-							abt. 1892			1		adult				Halbherr, 1892. Reported by Bartolozzi and Maggini (2007)	Halbherr B., 1892. Elenco sistemico dei coleotteri finora raccolti nella Valle Lagarina. Fascicolo V. Platyceridae - Scarabaeidae. Museo Civico di Rovereto, 21: 1-38
Platycerus caraboides caraboides (Linnaeus, 1758)	Lucanidae	Platycerus	caraboides	(Linnaeus, 1758)	Italy	IT	Trentino-Alto Adige	Trento	-	Monte Altissimo, Val Lagarina		1200					1918	6	9	1		adult	leg. Capra		Coll. Museo di Genova	Dellacasa, 1966. Not reported by Franciscolo (1997) and Bartolozzi and Maggini (2007)	Dellacasa G., 1966. Sulle specie italiane di Platycerus (Coleoptera Lucanidae). Bollettino della Società entomologica italiana, 96 (3-4): 39-45
Platycerus caraboides caraboides (Linnaeus, 1758)	Lucanidae	Platycerus	caraboides	(Linnaeus, 1758)	Italy	IT	Trentino-Alto Adige	Trento	-	Monte la Marzola							1934			1		adult			Coll. Museo Trento	Bartolozzi and Maggini, 2007	Bartolozzi L., Maggini L., 2007. Insecta Coleoptera Lucanidae. In Ruffo S., Stoch F. (ed.), Checklist and distribution of the Italian fauna. Memorie del Museo civico di Storia naturale di Verona, 2. Serie, Sezione Scienze della Vita, 17 (2006): 191-192
Platycerus caraboides caraboides (Linnaeus, 1758)	Lucanidae	Platycerus	caraboides	(Linnaeus, 1758)	Italy	IT	Trentino-Alto Adige	Trento	-	Torrente Leno di Vallarsa							abt. 1892			1		adult				Halbherr, 1892. Reported by Bartolozzi and Maggini (2007)	Halbherr B., 1892. Elenco sistemico dei coleotteri finora raccolti nella Valle Lagarina. Fascicolo V. Platyceridae - Scarabaeidae. Museo Civico di Rovereto, 21: 1-38
Platycerus caraboides caraboides (Linnaeus, 1758)	Lucanidae	Platycerus	caraboides	(Linnaeus, 1758)	Italy	IT	Trentino-Alto Adige	Trento	-	Valle Ampola (Giudicarie)							1917	5		1	male	adult	leg. Mancini		Coll. Mancini	Dellacasa, 1966. Not reported by Franciscolo (1997) and Bartolozzi and Maggini (2007)	Dellacasa G., 1966. Sulle specie italiane di Platycerus (Coleoptera Lucanidae). Bollettino della Società entomologica italiana, 96 (3-4): 39-45	In the same place and date, it was found by the same person a specimen of P. caprea
Platycerus caraboides caraboides (Linnaeus, 1758)	Lucanidae	Platycerus	caraboides	(Linnaeus, 1758)	Italy	IT	Trentino-Alto Adige	Trento	-	Valle di Pinè							abt. 1891			1		adult				Bertolini, 1891. Reported by Bartolozzi and Maggini (2007)	Bertolini S., 1891. Contribuzione alla fauna trentina dei Coleotteri. Bollettino della Società entomologica italiana, 23: 169-217
Platycerus caraboides caraboides (Linnaeus, 1758)	Lucanidae	Platycerus	caraboides	(Linnaeus, 1758)	Italy	IT	Trentino-Alto Adige	Trento	Avio	Avio Piazzo		600					1938	5	15	2	males	adults			Coll. Brasavola	Dellacasa, 1966. Not reported by Franciscolo (1997) and Bartolozzi and Maggini (2007)	Dellacasa G., 1966. Sulle specie italiane di Platycerus (Coleoptera Lucanidae). Bollettino della Società entomologica italiana, 96 (3-4): 39-45
Platycerus caraboides caraboides (Linnaeus, 1758)	Lucanidae	Platycerus	caraboides	(Linnaeus, 1758)	Italy	IT	Trentino-Alto Adige	Trento	Avio	Valle dei Molini		500					1993			1		adult			Coll. Gabbi, Povo (TN)	Bartolozzi and Maggini, 2007	Bartolozzi L., Maggini L., 2007. Insecta Coleoptera Lucanidae. In Ruffo S., Stoch F. (ed.), Checklist and distribution of the Italian fauna. Memorie del Museo civico di Storia naturale di Verona, 2. Serie, Sezione Scienze della Vita, 17 (2006): 191-192
Platycerus caraboides caraboides (Linnaeus, 1758)	Lucanidae	Platycerus	caraboides	(Linnaeus, 1758)	Italy	IT	Trentino-Alto Adige	Trento	Avio								n.a.			1		adult			Coll. Museo Trento	Bartolozzi and Maggini, 2007	Bartolozzi L., Maggini L., 2007. Insecta Coleoptera Lucanidae. In Ruffo S., Stoch F. (ed.), Checklist and distribution of the Italian fauna. Memorie del Museo civico di Storia naturale di Verona, 2. Serie, Sezione Scienze della Vita, 17 (2006): 191-192
Platycerus caraboides caraboides (Linnaeus, 1758)	Lucanidae	Platycerus	caraboides	(Linnaeus, 1758)	Italy	IT	Trentino-Alto Adige	Trento	Bedollo								abt. 1891			1		adult				Bertolini, 1891. Reported by Bartolozzi and Maggini (2007)	Bertolini S., 1891. Contribuzione alla fauna trentina dei Coleotteri. Bollettino della Società entomologica italiana, 23: 169-217
Platycerus caraboides caraboides (Linnaeus, 1758)	Lucanidae	Platycerus	caraboides	(Linnaeus, 1758)	Italy	IT	Trentino-Alto Adige	Trento	Doladizza	Val di Fiemme							abt. 1891			1		adult				Bertolini, 1891. Reported by Bartolozzi and Maggini (2007)	Bertolini S., 1891. Contribuzione alla fauna trentina dei Coleotteri. Bollettino della Società entomologica italiana, 23: 169-217
Platycerus caraboides caraboides (Linnaeus, 1758)	Lucanidae	Platycerus	caraboides	(Linnaeus, 1758)	Italy	IT	Trentino-Alto Adige	Trento	Ledro				45.8601	10.7283	WGS84		2022	5	16	1		adult				GBIF, 2023	GBIF, 2023. https://www.gbif.org/species/5743100
Platycerus caraboides caraboides (Linnaeus, 1758)	Lucanidae	Platycerus	caraboides	(Linnaeus, 1758)	Italy	IT	Trentino-Alto Adige	Trento	Lizzana	bridge close to Castello di Lizzana							abt. 1892			1		adult				Halbherr, 1892. Reported by Bartolozzi and Maggini (2007)	Halbherr B., 1892. Elenco sistemico dei coleotteri finora raccolti nella Valle Lagarina. Fascicolo V. Platyceridae - Scarabaeidae. Museo Civico di Rovereto, 21: 1-38
Platycerus caraboides caraboides (Linnaeus, 1758)	Lucanidae	Platycerus	caraboides	(Linnaeus, 1758)	Italy	IT	Trentino-Alto Adige	Trento	Madonna di Campiglio								1955	5		1		adult			Coll. Bari, Coll. Museo "G. Doria", cf. Franciscolo	Franciscolo, 1997. Reported by Bartolozzi and Maggini (2007)	Franciscolo M.E., 1997. Fauna d’Italia. Vol. XXXV. Coleoptera Lucanidae. Calderini, Bologna, XI + 228 pp.
Platycerus caraboides caraboides (Linnaeus, 1758)	Lucanidae	Platycerus	caraboides	(Linnaeus, 1758)	Italy	IT	Trentino-Alto Adige	Trento	Madrano								abt. 1891			1		adult				Bertolini, 1891. Reported by Bartolozzi and Maggini (2007)	Bertolini S., 1891. Contribuzione alla fauna trentina dei Coleotteri. Bollettino della Società entomologica italiana, 23: 169-217
Platycerus caraboides caraboides (Linnaeus, 1758)	Lucanidae	Platycerus	caraboides	(Linnaeus, 1758)	Italy	IT	Trentino-Alto Adige	Trento	Martignano			360					1994			1		adult			Coll. Gabbi, Povo (TN)	Bartolozzi and Maggini, 2007	Bartolozzi L., Maggini L., 2007. Insecta Coleoptera Lucanidae. In Ruffo S., Stoch F. (ed.), Checklist and distribution of the Italian fauna. Memorie del Museo civico di Storia naturale di Verona, 2. Serie, Sezione Scienze della Vita, 17 (2006): 191-192
Platycerus caraboides caraboides (Linnaeus, 1758)	Lucanidae	Platycerus	caraboides	(Linnaeus, 1758)	Italy	IT	Trentino-Alto Adige	Trento	Monte Calisio								1938			1		adult			Coll. Museo Trento	Bartolozzi and Maggini, 2007	Bartolozzi L., Maggini L., 2007. Insecta Coleoptera Lucanidae. In Ruffo S., Stoch F. (ed.), Checklist and distribution of the Italian fauna. Memorie del Museo civico di Storia naturale di Verona, 2. Serie, Sezione Scienze della Vita, 17 (2006): 191-192
Platycerus caraboides caraboides (Linnaeus, 1758)	Lucanidae	Platycerus	caraboides	(Linnaeus, 1758)	Italy	IT	Trentino-Alto Adige	Trento	Pieve Tesino				46.0701	11.5868	WGS84		2023	5	1	1		adult	photo by Marco Guarasci			GBIF, 2023	GBIF, 2023. https://www.gbif.org/species/5743100
Platycerus caraboides caraboides (Linnaeus, 1758)	Lucanidae	Platycerus	caraboides	(Linnaeus, 1758)	Italy	IT	Trentino-Alto Adige	Trento	Pozzacchio								abt. 1892			1		adult				Halbherr, 1892. Reported by Bartolozzi and Maggini (2007)	Halbherr B., 1892. Elenco sistemico dei coleotteri finora raccolti nella Valle Lagarina. Fascicolo V. Platyceridae - Scarabaeidae. Museo Civico di Rovereto, 21: 1-38
Platycerus caraboides caraboides (Linnaeus, 1758)	Lucanidae	Platycerus	caraboides	(Linnaeus, 1758)	Italy	IT	Trentino-Alto Adige	Trento	Rovereto								abt. 1892			1		adult				Halbherr, 1892. Reported by Bartolozzi and Maggini (2007)	Halbherr B., 1892. Elenco sistemico dei coleotteri finora raccolti nella Valle Lagarina. Fascicolo V. Platyceridae - Scarabaeidae. Museo Civico di Rovereto, 21: 1-38
Platycerus caraboides caraboides (Linnaeus, 1758)	Lucanidae	Platycerus	caraboides	(Linnaeus, 1758)	Italy	IT	Trentino-Alto Adige	Trento	San Giacomo	Brentonico							abt. 1892			1		adult				Halbherr, 1892. Reported by Bartolozzi and Maggini (2007)	Halbherr B., 1892. Elenco sistemico dei coleotteri finora raccolti nella Valle Lagarina. Fascicolo V. Platyceridae - Scarabaeidae. Museo Civico di Rovereto, 21: 1-38
Platycerus caraboides caraboides (Linnaeus, 1758)	Lucanidae	Platycerus	caraboides	(Linnaeus, 1758)	Italy	IT	Trentino-Alto Adige	Trento	Torbole								abt. 1891			1		adult				Bertolini, 1891. Reported by Bartolozzi and Maggini (2007)	Bertolini S., 1891. Contribuzione alla fauna trentina dei Coleotteri. Bollettino della Società entomologica italiana, 23: 169-217
Platycerus caraboides caraboides (Linnaeus, 1758)	Lucanidae	Platycerus	caraboides	(Linnaeus, 1758)	Italy	IT	Trentino-Alto Adige	Trento	Torcegno								abt. 1891			1		adult				Bertolini, 1891. Reported by Bartolozzi and Maggini (2007)	Bertolini S., 1891. Contribuzione alla fauna trentina dei Coleotteri. Bollettino della Società entomologica italiana, 23: 169-217
Platycerus caraboides caraboides (Linnaeus, 1758)	Lucanidae	Platycerus	caraboides	(Linnaeus, 1758)	Italy	IT	Trentino-Alto Adige	Trento	Trento								1927			1		adult			Coll. Museo Trento	Bartolozzi and Maggini, 2007	Bartolozzi L., Maggini L., 2007. Insecta Coleoptera Lucanidae. In Ruffo S., Stoch F. (ed.), Checklist and distribution of the Italian fauna. Memorie del Museo civico di Storia naturale di Verona, 2. Serie, Sezione Scienze della Vita, 17 (2006): 191-192
Platycerus caraboides caraboides (Linnaeus, 1758)	Lucanidae	Platycerus	caraboides	(Linnaeus, 1758)	Italy	IT	Trentino-Alto Adige	Trento	Vallarsa	Malga Buse							abt. 1892			1		adult				Halbherr, 1892. Reported by Bartolozzi and Maggini (2007)	Halbherr B., 1892. Elenco sistemico dei coleotteri finora raccolti nella Valle Lagarina. Fascicolo V. Platyceridae - Scarabaeidae. Museo Civico di Rovereto, 21: 1-38
Platycerus caraboides caraboides (Linnaeus, 1758)	Lucanidae	Platycerus	caraboides	(Linnaeus, 1758)	Italy	IT	Trentino-Alto Adige	Trento					46.0701	11.5868	WGS84		2023	5	19	1		adult	photo by Marco Guarasci			GBIF, 2023	GBIF, 2023. https://www.gbif.org/species/5743100
Platycerus caraboides caraboides (Linnaeus, 1758)	Lucanidae	Platycerus	caraboides	(Linnaeus, 1758)	Italy	IT	Tuscany	Arezzo	-	Eremo di Camaldoli							n.a.			1		adult				Bartolozzi, 1986. Reported by Bartolozzi and Maggini (2007)	Bartolozzi L., 1986. Note corologiche e morfologiche sui Lucanidae in Toscana (Coleoptera). Atti del Museo civico di Storia naturale di Grosseto, 7/8: 11-26
Platycerus caraboides caraboides (Linnaeus, 1758)	Lucanidae	Platycerus	caraboides	(Linnaeus, 1758)	Italy	IT	Tuscany	Arezzo	Badia Tedalda	Badia Tedalda: ANPIL "Nuclei a Taxus baccata di Pratieghi"		940					2006	5	17	1	male	adult	leg. G. Principi & F. Zinetti (MZUF);			Cortellessa et al., 2014	Cortellessa S., Cianferoni F., Bartolozzi L., 2014. Nuovi dati sulla distribuzione dei Lucanidi in Toscana (Coleoptera: Lucanidae). Onychium, 10 (2013): 68-77
Platycerus caraboides caraboides (Linnaeus, 1758)	Lucanidae	Platycerus	caraboides	(Linnaeus, 1758)	Italy	IT	Tuscany	Arezzo	Montegonzi								1989			1		adult			Coll. Bartolozzi, Firenze	Bartolozzi and Maggini, 2007	Bartolozzi L., Maggini L., 2007. Insecta Coleoptera Lucanidae. In Ruffo S., Stoch F. (ed.), Checklist and distribution of the Italian fauna. Memorie del Museo civico di Storia naturale di Verona, 2. Serie, Sezione Scienze della Vita, 17 (2006): 191-192
Platycerus caraboides caraboides (Linnaeus, 1758)	Lucanidae	Platycerus	caraboides	(Linnaeus, 1758)	Italy	IT	Tuscany	Arezzo	Stia	Giogarello		923					1992			1		adult			Coll. Pezzi, Villanova (RA)	Bartolozzi and Maggini, 2007	Bartolozzi L., Maggini L., 2007. Insecta Coleoptera Lucanidae. In Ruffo S., Stoch F. (ed.), Checklist and distribution of the Italian fauna. Memorie del Museo civico di Storia naturale di Verona, 2. Serie, Sezione Scienze della Vita, 17 (2006): 191-192
Platycerus caraboides caraboides (Linnaeus, 1758)	Lucanidae	Platycerus	caraboides	(Linnaeus, 1758)	Italy	IT	Tuscany	Arezzo	Trappola	Loro Ciuffenna: La Trappola		855					1998	4	22	4		adults	leg. R. Lisa (CRL)			Cortellessa et al., 2014	Cortellessa S., Cianferoni F., Bartolozzi L., 2014. Nuovi dati sulla distribuzione dei Lucanidi in Toscana (Coleoptera: Lucanidae). Onychium, 10 (2013): 68-77
Platycerus caraboides caraboides (Linnaeus, 1758)	Lucanidae	Platycerus	caraboides	(Linnaeus, 1758)	Italy	IT	Tuscany	Arezzo	Trappola								1980			1		adult				Bartolozzi, 1986. Reported by Bartolozzi and Maggini (2007)	Bartolozzi L., 1986. Note corologiche e morfologiche sui Lucanidae in Toscana (Coleoptera). Atti del Museo civico di Storia naturale di Grosseto, 7/8: 11-26
Platycerus caraboides caraboides (Linnaeus, 1758)	Lucanidae	Platycerus	caraboides	(Linnaeus, 1758)	Italy	IT	Tuscany	Florence	-	Monte Faggiola		1031					1995			1		adult			Coll. Pezzi, Villanova (RA)	Bartolozzi and Maggini, 2007	Bartolozzi L., Maggini L., 2007. Insecta Coleoptera Lucanidae. In Ruffo S., Stoch F. (ed.), Checklist and distribution of the Italian fauna. Memorie del Museo civico di Storia naturale di Verona, 2. Serie, Sezione Scienze della Vita, 17 (2006): 191-192
Platycerus caraboides caraboides (Linnaeus, 1758)	Lucanidae	Platycerus	caraboides	(Linnaeus, 1758)	Italy	IT	Tuscany	Florence	-	Monte Senario, Convento							1925	6		1		adult	leg. Lombardi		Coll. Museo Civico di Storia Naturale di Milano	Dellacasa, 1966 and Bartolozzi, 1986. Reported by Bartolozzi and Maggini (2007)	Dellacasa G., 1966. Sulle specie italiane di Platycerus (Coleoptera Lucanidae). Bollettino della Società entomologica italiana, 96 (3-4): 39-45
Platycerus caraboides caraboides (Linnaeus, 1758)	Lucanidae	Platycerus	caraboides	(Linnaeus, 1758)	Italy	IT	Tuscany	Florence	-	Palude di Fucecchio							1984			1		adult			Coll. Callegari, Villanova (FO)	Bartolozzi and Maggini, 2007	Bartolozzi L., Maggini L., 2007. Insecta Coleoptera Lucanidae. In Ruffo S., Stoch F. (ed.), Checklist and distribution of the Italian fauna. Memorie del Museo civico di Storia naturale di Verona, 2. Serie, Sezione Scienze della Vita, 17 (2006): 191-192
Platycerus caraboides caraboides (Linnaeus, 1758)	Lucanidae	Platycerus	caraboides	(Linnaeus, 1758)	Italy	IT	Tuscany	Florence	Firenzuola	Casette di Tiara, Rio Rovigo		800					1993	7	6	1		adult	leg. R. Fabbri		Coll. R. Fabbri	Melloni and Landi, 1997. Reported by Bartolozzi and Maggini (2007)	Melloni L., Landi E., 1997. Nuovi dati corologici sui coleotteri Lucanoidea e Scarabaeoidea saprocoprofagi della Romagna (Insecta, Coleoptera). Quaderno di Studi e Notizie di Storia Naturale della Romagna, 7: 23-37
Platycerus caraboides caraboides (Linnaeus, 1758)	Lucanidae	Platycerus	caraboides	(Linnaeus, 1758)	Italy	IT	Tuscany	Florence	Lutirano			550					1975-1986			1		adult				Contarini, 1987. Reported by Bartolozzi and Maggini (2007)	Contarini E., 1987. Eco-profili d'ambiente della coleotterofauna di Romagna. 1. Il Querco-Ostryetum dell'orizzonte submontano. Bollettino dell'Associazione Romana di Entomologia, 41(1-4) [1986]: 1-62
Platycerus caraboides caraboides (Linnaeus, 1758)	Lucanidae	Platycerus	caraboides	(Linnaeus, 1758)	Italy	IT	Tuscany	Florence	Marradi	Badia della Valle		450					1989	5	25	1		adult	leg. A. Usvelli		Coll. A. Usvelli	Melloni and Landi, 1997. Reported by Bartolozzi and Maggini (2007)	Melloni L., Landi E., 1997. Nuovi dati corologici sui coleotteri Lucanoidea e Scarabaeoidea saprocoprofagi della Romagna (Insecta, Coleoptera). Quaderno di Studi e Notizie di Storia Naturale della Romagna, 7: 23-37
Platycerus caraboides caraboides (Linnaeus, 1758)	Lucanidae	Platycerus	caraboides	(Linnaeus, 1758)	Italy	IT	Tuscany	Florence	Marradi	Monte Bruno		800					2001			1		adult			Coll. L. Melloni	Bartolozzi and Maggini, 2007	Bartolozzi L., Maggini L., 2007. Insecta Coleoptera Lucanidae. In Ruffo S., Stoch F. (ed.), Checklist and distribution of the Italian fauna. Memorie del Museo civico di Storia naturale di Verona, 2. Serie, Sezione Scienze della Vita, 17 (2006): 191-192
Platycerus caraboides caraboides (Linnaeus, 1758)	Lucanidae	Platycerus	caraboides	(Linnaeus, 1758)	Italy	IT	Tuscany	Florence	Marradi	Passo di Monte Carnevale		620					1975-1986			1		adult				Contarini, 1987. Reported by Bartolozzi and Maggini (2007)	Contarini E., 1987. Eco-profili d'ambiente della coleotterofauna di Romagna. 1. Il Querco-Ostryetum dell'orizzonte submontano. Bollettino dell'Associazione Romana di Entomologia, 41(1-4) [1986]: 1-62
Platycerus caraboides caraboides (Linnaeus, 1758)	Lucanidae	Platycerus	caraboides	(Linnaeus, 1758)	Italy	IT	Tuscany	Florence	Marradi			450					1985	8	31	1		adult	leg. F. Poggi			Franciscolo, 1997. Reported by Bartolozzi and Maggini (2007)	Franciscolo M.E., 1997. Fauna d’Italia. Vol. XXXV. Coleoptera Lucanidae. Calderini, Bologna, XI + 228 pp.
Platycerus caraboides caraboides (Linnaeus, 1758)	Lucanidae	Platycerus	caraboides	(Linnaeus, 1758)	Italy	IT	Tuscany	Florence	Palazzuolo sul Senio	Monte Faggiola		1000					1975	5	18	1		adult	leg. L. Melloni		Coll. L. Melloni	Melloni and Landi, 1997. Reported by Bartolozzi and Maggini (2007)	Melloni L., Landi E., 1997. Nuovi dati corologici sui coleotteri Lucanoidea e Scarabaeoidea saprocoprofagi della Romagna (Insecta, Coleoptera). Quaderno di Studi e Notizie di Storia Naturale della Romagna, 7: 23-37
Platycerus caraboides caraboides (Linnaeus, 1758)	Lucanidae	Platycerus	caraboides	(Linnaeus, 1758)	Italy	IT	Tuscany	Florence	Palazzuolo sul Senio	Prati Piani		800					1995	5	7	1		adult	leg. L. Melloni		Coll. L. Melloni	Melloni and Landi, 1997. Reported by Bartolozzi and Maggini (2007)	Melloni L., Landi E., 1997. Nuovi dati corologici sui coleotteri Lucanoidea e Scarabaeoidea saprocoprofagi della Romagna (Insecta, Coleoptera). Quaderno di Studi e Notizie di Storia Naturale della Romagna, 7: 23-37
Platycerus caraboides caraboides (Linnaeus, 1758)	Lucanidae	Platycerus	caraboides	(Linnaeus, 1758)	Italy	IT	Tuscany	Florence	Palazzuolo sul Senio			750					1975-1986			1		adult				Contarini, 1987. Reported by Bartolozzi and Maggini (2007)	Contarini E., 1987. Eco-profili d'ambiente della coleotterofauna di Romagna. 1. Il Querco-Ostryetum dell'orizzonte submontano. Bollettino dell'Associazione Romana di Entomologia, 41(1-4) [1986]: 1-62
Platycerus caraboides caraboides (Linnaeus, 1758)	Lucanidae	Platycerus	caraboides	(Linnaeus, 1758)	Italy	IT	Tuscany	Florence	San Donato in Avane	Cinipetta							1990			1		adult			Coll. Bartolozzi, Firenze	Bartolozzi and Maggini, 2007	Bartolozzi L., Maggini L., 2007. Insecta Coleoptera Lucanidae. In Ruffo S., Stoch F. (ed.), Checklist and distribution of the Italian fauna. Memorie del Museo civico di Storia naturale di Verona, 2. Serie, Sezione Scienze della Vita, 17 (2006): 191-192
Platycerus caraboides caraboides (Linnaeus, 1758)	Lucanidae	Platycerus	caraboides	(Linnaeus, 1758)	Italy	IT	Tuscany	Florence	San Piero a Sieve								1987			1		adult			Coll. Benelli, Firenze	Bartolozzi and Maggini, 2007	Bartolozzi L., Maggini L., 2007. Insecta Coleoptera Lucanidae. In Ruffo S., Stoch F. (ed.), Checklist and distribution of the Italian fauna. Memorie del Museo civico di Storia naturale di Verona, 2. Serie, Sezione Scienze della Vita, 17 (2006): 191-192
Platycerus caraboides caraboides (Linnaeus, 1758)	Lucanidae	Platycerus	caraboides	(Linnaeus, 1758)	Italy	IT	Tuscany	Florence	Sesto Fiorentino	Sesto Fiorentino: Monte Morello, facing S		675					2011	5	1	1		adult	leg. L. Pizzocaro (CLP)			Cortellessa et al., 2014	Cortellessa S., Cianferoni F., Bartolozzi L., 2014. Nuovi dati sulla distribuzione dei Lucanidi in Toscana (Coleoptera: Lucanidae). Onychium, 10 (2013): 68-77
Platycerus caraboides caraboides (Linnaeus, 1758)	Lucanidae	Platycerus	caraboides	(Linnaeus, 1758)	Italy	IT	Tuscany	Florence	Vallombrosa								n.a.			1		adult				Bartolozzi, 1986. Reported by Bartolozzi and Maggini (2007)	Bartolozzi L., 1986. Note corologiche e morfologiche sui Lucanidae in Toscana (Coleoptera). Atti del Museo civico di Storia naturale di Grosseto, 7/8: 11-26
Platycerus caraboides caraboides (Linnaeus, 1758)	Lucanidae	Platycerus	caraboides	(Linnaeus, 1758)	Italy	IT	Tuscany	Grosseto	Seggiano				42.9235	11.543	WGS84		2022	5	4	1		adult				GBIF, 2023	GBIF, 2023. https://www.gbif.org/species/5743100
Platycerus caraboides caraboides (Linnaeus, 1758)	Lucanidae	Platycerus	caraboides	(Linnaeus, 1758)	Italy	IT	Tuscany	Livorno	Crocino	Collesalvetti: Crocino		70					1999	2	2	1		adult	leg. S. Cuoco (CSC)			Cortellessa et al., 2014	Cortellessa S., Cianferoni F., Bartolozzi L., 2014. Nuovi dati sulla distribuzione dei Lucanidi in Toscana (Coleoptera: Lucanidae). Onychium, 10 (2013): 68-77
Platycerus caraboides caraboides (Linnaeus, 1758)	Lucanidae	Platycerus	caraboides	(Linnaeus, 1758)	Italy	IT	Tuscany	Lucca	Arni	Stazzema: Arni, Alpi Apuane		915					2003	5	23	1		adult	leg. D. Gervasoni (MZUF)			Cortellessa et al., 2014	Cortellessa S., Cianferoni F., Bartolozzi L., 2014. Nuovi dati sulla distribuzione dei Lucanidi in Toscana (Coleoptera: Lucanidae). Onychium, 10 (2013): 68-77
Platycerus caraboides caraboides (Linnaeus, 1758)	Lucanidae	Platycerus	caraboides	(Linnaeus, 1758)	Italy	IT	Tuscany	Lucca	Stazzema				43.9667	10.2907	WGS84		2021	5	23	1		adult				GBIF, 2023	GBIF, 2023. https://www.gbif.org/species/5743100
Platycerus caraboides caraboides (Linnaeus, 1758)	Lucanidae	Platycerus	caraboides	(Linnaeus, 1758)	Italy	IT	Tuscany	Lucca	Vico Pancellorum								1977			1		adult				Bartolozzi, 1986. Reported by Bartolozzi and Maggini (2007)	Bartolozzi L., 1986. Note corologiche e morfologiche sui Lucanidae in Toscana (Coleoptera). Atti del Museo civico di Storia naturale di Grosseto, 7/8: 11-26
Platycerus caraboides caraboides (Linnaeus, 1758)	Lucanidae	Platycerus	caraboides	(Linnaeus, 1758)	Italy	IT	Tuscany	Pistoia	Maresca	Bosco del Teso							1971			1		adult				Bartolozzi, 1986. Reported by Bartolozzi and Maggini (2007)	Bartolozzi L., 1986. Note corologiche e morfologiche sui Lucanidae in Toscana (Coleoptera). Atti del Museo civico di Storia naturale di Grosseto, 7/8: 11-26
Platycerus caraboides caraboides (Linnaeus, 1758)	Lucanidae	Platycerus	caraboides	(Linnaeus, 1758)	Italy	IT	Tuscany	Potenza	Monti di Calvana							245	1928	5		1	male	adult	leg. Lombardi		Coll. Museo Civico di Storia Naturale di Milano	Dellacasa, 1966 and Bartolozzi, 1986. Reported by Bartolozzi and Maggini (2007)	Dellacasa G., 1966. Sulle specie italiane di Platycerus (Coleoptera Lucanidae). Bollettino della Società entomologica italiana, 96 (3-4): 39-45
Platycerus caraboides caraboides (Linnaeus, 1758)	Lucanidae	Platycerus	caraboides	(Linnaeus, 1758)	Italy	IT	Tuscany	Siena	-	Monte Cetona						230	1994			1		adult			Coll. Terzani, Firenze	Bartolozzi and Maggini, 2007	Bartolozzi L., Maggini L., 2007. Insecta Coleoptera Lucanidae. In Ruffo S., Stoch F. (ed.), Checklist and distribution of the Italian fauna. Memorie del Museo civico di Storia naturale di Verona, 2. Serie, Sezione Scienze della Vita, 17 (2006): 191-192
Platycerus caraboides caraboides (Linnaeus, 1758)	Lucanidae	Platycerus	caraboides	(Linnaeus, 1758)	Italy	IT	Umbria	Perugia	Bagnara			620				201	1960	4		1	male	adult	leg. Dellacasa		Coll. Dellacasa	Dellacasa, 1966. Not reported by Franciscolo (1997) and Bartolozzi and Maggini (2007)	Dellacasa G., 1966. Sulle specie italiane di Platycerus (Coleoptera Lucanidae). Bollettino della Società entomologica italiana, 96 (3-4): 39-45
Platycerus caraboides caraboides (Linnaeus, 1758)	Lucanidae	Platycerus	caraboides	(Linnaeus, 1758)	Italy	IT	Umbria	Perugia	Todi			400				230	1945	6		1		adult				Franciscolo, 1997. Reported by Bartolozzi and Maggini (2007)	Franciscolo M.E., 1997. Fauna d’Italia. Vol. XXXV. Coleoptera Lucanidae. Calderini, Bologna, XI + 228 pp.
Platycerus caraboides caraboides (Linnaeus, 1758)	Lucanidae	Platycerus	caraboides	(Linnaeus, 1758)	Italy	IT	Veneto	Belluno	-	Marmarole: Malga Pian d’Oten (BL)		1350				232	abt. 1956			1		adult				Marcuzzi, 1956. Reported by Gatti et al. (2016)	Marcuzzi G., 1956. Fauna delle Dolomiti. Memorie dell'Istituto Veneto di Scienze, Lettere ed Arti, Venezia, 31: 1-595
Platycerus caraboides caraboides (Linnaeus, 1758)	Lucanidae	Platycerus	caraboides	(Linnaeus, 1758)	Italy	IT	Veneto	Belluno	Alleghe	Località Piani di Pezzè (Alleghe-BL)		1500				272	2013	6	18	1		adult	leg. M. Strazzabosco	Direct finding		Gatti et al., 2016	Gatti E., Dal Cortivo M., Sommacal M., 2016. I coleotteri delle riserve naturali gestite dall'U.T.B. di Belluno. Edizioni DBS - Corpo Forestale dello Stato - MIPAAF, 920 pp.
Platycerus caraboides caraboides (Linnaeus, 1758)	Lucanidae	Platycerus	caraboides	(Linnaeus, 1758)	Italy	IT	Veneto	Belluno	Belluno							248	n.a.			1		adult			Coll. Museo "La Specola" Firenze	Bartolozzi and Maggini, 2007	Bartolozzi L., Maggini L., 2007. Insecta Coleoptera Lucanidae. In Ruffo S., Stoch F. (ed.), Checklist and distribution of the Italian fauna. Memorie del Museo civico di Storia naturale di Verona, 2. Serie, Sezione Scienze della Vita, 17 (2006): 191-192
Platycerus caraboides caraboides (Linnaeus, 1758)	Lucanidae	Platycerus	caraboides	(Linnaeus, 1758)	Italy	IT	Veneto	Belluno	Celarda	R. N. Vincheto di Celarda							2007	4	11-26	1		adult	leg. E. Gatti & M. Dal Cortivo	In Malaise trap on the ground		Gatti et al., 2016	Gatti E., Dal Cortivo M., Sommacal M., 2016. I coleotteri delle riserve naturali gestite dall'U.T.B. di Belluno. Edizioni DBS - Corpo Forestale dello Stato - MIPAAF, 920 pp.
Platycerus caraboides caraboides (Linnaeus, 1758)	Lucanidae	Platycerus	caraboides	(Linnaeus, 1758)	Italy	IT	Veneto	Belluno	Domegge di Cadore	Rifugio Baion (Dolomiti)		1830					abt. 2022			1		adult				Bonometto et al., 2022	Bonometto L., Minelli A., Poloni R., 2022. Variazioni di areali degli insetti montani: testimonianze dei cambiamenti climatici (e non solo). Frammenti - Conoscere e tutelare la natura bellunese, 12: 5-24
Platycerus caraboides caraboides (Linnaeus, 1758)	Lucanidae	Platycerus	caraboides	(Linnaeus, 1758)	Italy	IT	Veneto	Belluno	R.N. Vincheto di Celarda			230					2007	4	11-26	1		adult	leg. E. Gatti & M. Dal Cortivo	In Malaise trap on the ground		Gatti et al., 2016	Gatti E., Dal Cortivo M., Sommacal M., 2016. I coleotteri delle riserve naturali gestite dall'U.T.B. di Belluno. Edizioni DBS - Corpo Forestale dello Stato - MIPAAF, 920 pp.
Platycerus caraboides caraboides (Linnaeus, 1758)	Lucanidae	Platycerus	caraboides	(Linnaeus, 1758)	Italy	IT	Veneto	Padua	-	Euganean Hills							abt. 1843			1		adult				Contarini, 1843	Contarini N., 1843. Catalogo degli uccelli e degli insetti delle province di Padova e Venezia. Tipografia Baseggio Edit., Bassano, 42 pp.
Platycerus caraboides caraboides (Linnaeus, 1758)	Lucanidae	Platycerus	caraboides	(Linnaeus, 1758)	Italy	IT	Veneto	Padua	Cinto Euganeo	Monte Fasolo, Euganean Hills		230	45.2811	11.7061	WGS84	N/W	2017	2	18	1		larva	leg. D. Scaccini		Coll. D. Scaccini	Scaccini and Uliana, 2017	Scaccini D., Uliana M., 2017. Rediscovery of Platycerus caraboides (Linnaeus, 1758) in the Euganean Hills (Coleoptera, Lucanidae). Bollettino del Museo di Storia Naturale di Venezia, 68: 45-48
Platycerus caraboides caraboides (Linnaeus, 1758)	Lucanidae	Platycerus	caraboides	(Linnaeus, 1758)	Italy	IT	Veneto	Padua	Cinto Euganeo	Monte Fasolo, Euganean Hills		232	45.29	11.7014	WGS84	N/E	2017	3	18	1		larva	leg. D. Scaccini		Coll. D. Scaccini	Scaccini and Uliana, 2017	Scaccini D., Uliana M., 2017. Rediscovery of Platycerus caraboides (Linnaeus, 1758) in the Euganean Hills (Coleoptera, Lucanidae). Bollettino del Museo di Storia Naturale di Venezia, 68: 45-48
Platycerus caraboides caraboides (Linnaeus, 1758)	Lucanidae	Platycerus	caraboides	(Linnaeus, 1758)	Italy	IT	Veneto	Padua	Cinto Euganeo	Monte Fasolo, Euganean Hills		245	45.2858	11.7036	WGS84	S/W	1996	4	25	1	male	adult	leg. M. Uliana		Coll. M. Uliana	Scaccini and Uliana, 2017	Scaccini D., Uliana M., 2017. Rediscovery of Platycerus caraboides (Linnaeus, 1758) in the Euganean Hills (Coleoptera, Lucanidae). Bollettino del Museo di Storia Naturale di Venezia, 68: 45-48
Platycerus caraboides caraboides (Linnaeus, 1758)	Lucanidae	Platycerus	caraboides	(Linnaeus, 1758)	Italy	IT	Veneto	Padua	Cinto Euganeo	Monte Fasolo, Euganean Hills		230	45.2833	11.7044	WGS84	S/E	2006	5	3	1	male	adult	photo by M. Uliana			Scaccini and Uliana, 2017	Scaccini D., Uliana M., 2017. Rediscovery of Platycerus caraboides (Linnaeus, 1758) in the Euganean Hills (Coleoptera, Lucanidae). Bollettino del Museo di Storia Naturale di Venezia, 68: 45-48
Platycerus caraboides caraboides (Linnaeus, 1758)	Lucanidae	Platycerus	caraboides	(Linnaeus, 1758)	Italy	IT	Veneto	Padua	Cinto Euganeo	Monte Fasolo, Euganean Hills		272	45.2883	11.6894	WGS84	N/W	2017	3	18	7		larvae	leg. D. Scaccini		Coll. D. Scaccini	Scaccini and Uliana, 2017	Scaccini D., Uliana M., 2017. Rediscovery of Platycerus caraboides (Linnaeus, 1758) in the Euganean Hills (Coleoptera, Lucanidae). Bollettino del Museo di Storia Naturale di Venezia, 68: 45-48
Platycerus caraboides caraboides (Linnaeus, 1758)	Lucanidae	Platycerus	caraboides	(Linnaeus, 1758)	Italy	IT	Veneto	Padua	Cinto Euganeo	Monte Fasolo, Euganean Hills		248	45.2917	11.6933	WGS84	N	2017	8	26	-		(oviposition scar)	photo by D. Scaccini			Scaccini and Uliana, 2017	Scaccini D., Uliana M., 2017. Rediscovery of Platycerus caraboides (Linnaeus, 1758) in the Euganean Hills (Coleoptera, Lucanidae). Bollettino del Museo di Storia Naturale di Venezia, 68: 45-48
Platycerus caraboides caraboides (Linnaeus, 1758)	Lucanidae	Platycerus	caraboides	(Linnaeus, 1758)	Italy	IT	Veneto	Treviso	Cison di Valmarino	Buson-gal							1982			1		adult			Coll. Aliquò, Catania	Bartolozzi and Maggini, 2007	Bartolozzi L., Maggini L., 2007. Insecta Coleoptera Lucanidae. In Ruffo S., Stoch F. (ed.), Checklist and distribution of the Italian fauna. Memorie del Museo civico di Storia naturale di Verona, 2. Serie, Sezione Scienze della Vita, 17 (2006): 191-192
Platycerus caraboides caraboides (Linnaeus, 1758)	Lucanidae	Platycerus	caraboides	(Linnaeus, 1758)	Italy	IT	Veneto	Treviso	Cison di Valmarino				45.9835	12.1587	WGS84		2023	5	4	1	male	adult	photo by "Lynette"			GBIF, 2023	GBIF, 2023. https://www.gbif.org/species/5743100
Platycerus caraboides caraboides (Linnaeus, 1758)	Lucanidae	Platycerus	caraboides	(Linnaeus, 1758)	Italy	IT	Veneto	Treviso	Miane	Località Combai		395					1968-1972	7		2		adults				Minelli and Negrisolo, 1993. Reported by Gatti et al. (2016)	Minelli A., Negrisolo E., 1993. Ricerche zoologiche nell'Alto Trevigiano. II. Materiali faunistici (Anellida, Arthropoda). Lavori della Società veneziana di Scienze Naturali, Venezia,18: 59-132
Platycerus caraboides caraboides (Linnaeus, 1758)	Lucanidae	Platycerus	caraboides	(Linnaeus, 1758)	Italy	IT	Veneto	Treviso-Belluno	Fadalto			475					1968-1979	6		1		adult				Minelli and Negrisolo, 1993. Reported by Gatti et al. (2016)	Minelli A., Negrisolo E., 1993. Ricerche zoologiche nell'Alto Trevigiano. II. Materiali faunistici (Anellida, Arthropoda). Lavori della Società veneziana di Scienze Naturali, Venezia,18: 59-132
Platycerus caraboides caraboides (Linnaeus, 1758)	Lucanidae	Platycerus	caraboides	(Linnaeus, 1758)	Italy	IT	Veneto	Verona	-	Monte Baldo							abt. 2014			1		adult			Coll. Museo Civico di Storia Naturale di Verona	Ballerio et al., 2014	Ballerio A., Rey A., Uliana M., Rastelli M., Rastelli S., Romano M., Colacurcio L., 2014. Coleotteri Scarabeoidei d’Italia. DVD. [accessed 2023 July 10]. http://www.societaentomologicaitaliana.it/Coleotteri%20Scarabe oidea%20d%27Italia%202014/scarabeidi/home.htm
Platycerus caraboides caraboides (Linnaeus, 1758)	Lucanidae	Platycerus	caraboides	(Linnaeus, 1758)	Italy	IT	Veneto	Verona	-	Monte Baldo							1938	6	19	1		adult			Coll. Bari, Coll. Museo "G. Doria", cf. Franciscolo	Franciscolo, 1997. Reported by Bartolozzi and Maggini (2007)	Franciscolo M.E., 1997. Fauna d’Italia. Vol. XXXV. Coleoptera Lucanidae. Calderini, Bologna, XI + 228 pp.
Platycerus caraboides caraboides (Linnaeus, 1758)	Lucanidae	Platycerus	caraboides	(Linnaeus, 1758)	Italy	IT	Veneto	Verona	-	Monti Lessini		1600					1943			1		adult			Coll. Museo Trento	Bartolozzi and Maggini, 2007	Bartolozzi L., Maggini L., 2007. Insecta Coleoptera Lucanidae. In Ruffo S., Stoch F. (ed.), Checklist and distribution of the Italian fauna. Memorie del Museo civico di Storia naturale di Verona, 2. Serie, Sezione Scienze della Vita, 17 (2006): 191-192
Platycerus caraboides caraboides (Linnaeus, 1758)	Lucanidae	Platycerus	caraboides	(Linnaeus, 1758)	Italy	IT	Veneto	Verona	Cancello			526					1994	5	12	1		adult	leg. Cartolari		Coll. Museo di Verona	Dellacasa, 1966. Not reported by Franciscolo (1997) and Bartolozzi and Maggini (2007)	Dellacasa G., 1966. Sulle specie italiane di Platycerus (Coleoptera Lucanidae). Bollettino della Società entomologica italiana, 96 (3-4): 39-45
Platycerus caraboides caraboides (Linnaeus, 1758)	Lucanidae	Platycerus	caraboides	(Linnaeus, 1758)	Italy	IT	Veneto	Verona	Cerro Veronese			729					1931	4		1	male	adult			Coll. Museo di Verona	Dellacasa, 1966. Not reported by Franciscolo (1997) and Bartolozzi and Maggini (2007)	Dellacasa G., 1966. Sulle specie italiane di Platycerus (Coleoptera Lucanidae). Bollettino della Società entomologica italiana, 96 (3-4): 39-45
Platycerus caraboides caraboides (Linnaeus, 1758)	Lucanidae	Platycerus	caraboides	(Linnaeus, 1758)	Italy	IT	Veneto	Verona	Fumane	Paroletto, close to Breonio		860					1953	5	3	1	male	adult	leg. Magnano		Coll. Museo di Verona	Dellacasa, 1966. Not reported by Franciscolo (1997) and Bartolozzi and Maggini (2007)	Dellacasa G., 1966. Sulle specie italiane di Platycerus (Coleoptera Lucanidae). Bollettino della Società entomologica italiana, 96 (3-4): 39-45
Platycerus caraboides caraboides (Linnaeus, 1758)	Lucanidae	Platycerus	caraboides	(Linnaeus, 1758)	Italy	IT	Veneto	Verona	Grezzana								1994	4	24	1		adult	leg. Cartolari		Coll. Museo di Verona	Dellacasa, 1966. Not reported by Franciscolo (1997) and Bartolozzi and Maggini (2007)	Dellacasa G., 1966. Sulle specie italiane di Platycerus (Coleoptera Lucanidae). Bollettino della Società entomologica italiana, 96 (3-4): 39-45	Erroneous altitude (not possible 41 m a.s.l. for the area)
Platycerus caraboides caraboides (Linnaeus, 1758)	Lucanidae	Platycerus	caraboides	(Linnaeus, 1758)	Italy	IT	Veneto	Verona	Selva di Progno			570					1915	9		1	male	adult	leg. Mancini		Coll. Mancini	Dellacasa, 1966. Not reported by Franciscolo (1997) and Bartolozzi and Maggini (2007)	Dellacasa G., 1966. Sulle specie italiane di Platycerus (Coleoptera Lucanidae). Bollettino della Società entomologica italiana, 96 (3-4): 39-45
Platycerus caraboides caraboides (Linnaeus, 1758)	Lucanidae	Platycerus	caraboides	(Linnaeus, 1758)	Italy	IT	Veneto	Vicenza	-	Altopiano dei Sette Comuni							abt. 1969			1		adult				Heyrovsky, 1969. Reported by Bartolozzi and Maggini (2007)	Heyrovsky L. 1969. Contributo alla conoscenza della Coleotterofauna del Trentino-Alto Adige (Coleoptera). Bollettino dell'Associazione romana di Entomologia, Roma 24 : 47-54
Platycerus caraboides caraboides (Linnaeus, 1758)	Lucanidae	Platycerus	caraboides	(Linnaeus, 1758)	Italy	IT	Veneto	Vicenza	-	Colli Berici, Toara - Boccadorno		200					2017	4	7	1		adult			Coll. Silvano Biondi	Forum Entomologi Italiani, 2023	Forum Entomologi Italiani, 2023. http://www.entomologiitaliani.net/public/forum/phpBB3/
Platycerus caraboides caraboides (Linnaeus, 1758)	Lucanidae	Platycerus	caraboides	(Linnaeus, 1758)	Italy	IT	Veneto	Vicenza	-	Monte Cengio							1999			1		adult			Coll. Papi, Castelfranco di Sopra (AR)	Bartolozzi and Maggini, 2007	Bartolozzi L., Maggini L., 2007. Insecta Coleoptera Lucanidae. In Ruffo S., Stoch F. (ed.), Checklist and distribution of the Italian fauna. Memorie del Museo civico di Storia naturale di Verona, 2. Serie, Sezione Scienze della Vita, 17 (2006): 191-192
Platycerus caraboides caraboides (Linnaeus, 1758)	Lucanidae	Platycerus	caraboides	(Linnaeus, 1758)	Italy	IT	Veneto	Vicenza	-	Passo della Borcola							abt. 1969			1		adult				Heyrovsky, 1969. Reported by Bartolozzi and Maggini (2007)	Heyrovsky L. 1969. Contributo alla conoscenza della Coleotterofauna del Trentino-Alto Adige (Coleoptera). Bollettino dell'Associazione romana di Entomologia, Roma 24 : 47-54
Platycerus caraboides caraboides (Linnaeus, 1758)	Lucanidae	Platycerus	caraboides	(Linnaeus, 1758)	Italy	IT	Veneto	Vicenza	Zovencedo				45.4424	11.4976	WGS84		2021	4	20	1	male	adult	photo by Mirko Tomasi			GBIF, 2023	GBIF, 2023. https://www.gbif.org/species/5743100
